# Supplementary material for: Modulation of biological activities in adipose derived stem cells by histone deacetylation
Source: Sci Rep. 2025 Jan 29;15:3629. doi: 10.1038/s41598-024-84652-1 (PMC11779964; doi:10.1038/s41598-024-84652-1)
Supplement: Supplementary file 3 — Supplementary Information 3. [file 41598_2024_84652_MOESM3_ESM.xlsx]

## Sheet: SAHA vs other DEGs
Microarray differentially expressed genes list
gene_name	logFC	P.Value	adj.P.Val
TGM2	3.2647421333333346	1.438821374133687e-8	1.3556063049882148e-4
MFAP4	-2.019035999999999	1.4644912277731486e-8	1.3556063049882148e-4
CDKN1A	2.1314318222222233	4.4928317041133186e-8	2.7022253553212323e-4
BGN	-1.4566046222222209	5.838546654396872e-8	2.7022253553212323e-4
MXRA5	1.70657528888889	1.160558188771222e-7	4.2970827497443265e-4
ADGRL2	1.6960339200000003	4.3831680111563536e-7	0.001352426489842293
SLC12A8	1.4144875555555563	7.704675215693758e-7	0.00187523336719677
ACAN	-2.31442536	8.103422966334014e-7	0.00187523336719677
SORCS2	-1.1657093066666666	1.3940947068063446e-6	0.0027162481992945822
MOXD1	1.0822666666666678	1.4672112565735333e-6	0.0027162481992945822
SORT1	1.0635875911111112	2.0411999054095536e-6	0.003435339440804279
SMAD6	1.2046836444444446	2.2743990331463067e-6	0.0035088291083864645
MGAT5	1.0020989333333339	2.521090618835343e-6	0.0035902269712691313
LHFPL2	1.128498755555556	2.7852655575872053e-6	0.003683115804829424
PAPPA	1.167253066666668	3.261752136151103e-6	0.0037757390110759533
TGFBR2	1.0341698666666685	3.5566297741063375e-6	0.0037757390110759533
ENPP2	-1.3600410666666645	3.6556060305069156e-6	0.0037757390110759533
THSD4	1.3557080888888897	3.7554580520883195e-6	0.0037757390110759533
C11orf87	1.3533143111111126	3.875062994136181e-6	0.0037757390110759533
CHRDL1	1.2657031111111112	4.421057927188496e-6	0.004092352270302031
ELN	1.1335292444444458	4.890074797172754e-6	0.004310950224764723
CCND1	0.9260747555555575	6.495894893102656e-6	0.005466295552545885
C1S	-0.822247288888887	9.638719753758777e-6	0.007473230566787577
CTSC	0.8276683555555593	1.0088985177744147e-5	0.007473230566787577
SERPINE2	0.6980449777777835	1.0091868642018551e-5	0.007473230566787577
DIAPH3	-0.9664715377777771	1.1149197842976373e-5	0.007649984897279964
RAB3B	1.4161889777777796	1.1157002767058772e-5	0.007649984897279964
DKK3	1.0337916266666671	1.1971849860487022e-5	0.007915530588114152
IGFBP5	1.7221368000000012	1.3162516774091512e-5	0.008402678380646764
AHR	0.7100008000000031	1.4080335274231932e-5	0.008688974897728526
MDM2	1.2370163555555564	1.4861902547030977e-5	0.008875432317844661
ITM2C	1.3345271111111114	1.6124539499013257e-5	0.008964577514791343
LUM	1.1338948444444465	1.6774464957922447e-5	0.008964577514791343
NUDT4	-1.0795805333333313	1.679224440835218e-5	0.008964577514791343
IFITM3	-0.7760889777777766	1.7075820107758e-5	0.008964577514791343
FBXL7	-0.9308790488888887	1.7760085217822558e-5	0.008964577514791343
CD70	0.7841169955555558	1.8125883009490315e-5	0.008964577514791343
PLOD2	0.9279807111111129	1.8400796497708155e-5	0.008964577514791343
CAV1	0.7073952888888897	1.9408913003333758e-5	0.009125551966470215
ANKRD1	0.8974649031111113	1.9806278087894515e-5	0.009125551966470215
DDAH1	-0.8571368000000001	2.020999463216544e-5	0.009125551966470215
GLUL	-0.8619690666666648	2.4034038873278708e-5	0.010228429762527465
FAM83D	-0.8700527644444445	2.4377619438197286e-5	0.010228429762527465
POLE4	-0.8589603804444443	2.5079693093070863e-5	0.010228429762527465
SPDL1	0.9056345777777781	2.551015282713383e-5	0.010228429762527465
GASK1B	1.3757042666666663	2.551185815828065e-5	0.010228429762527465
SPOCK1	0.5528962666666688	2.5967493050223673e-5	0.010228429762527465
PAMR1	1.3730163022222233	2.6726614649211127e-5	0.010308121187517616
HSPB6	-1.6059906666666626	3.0746007811481354e-5	0.011457458770470236
CDH11	0.6598107555555561	3.094436009957931e-5	0.011457458770470236
ANTXR1	0.7638819555555578	3.2244020983428074e-5	0.01170457961698439
TENM3	0.791485866666668	3.71663495524418e-5	0.013231935178160674
SLC6A6	1.0656912888888894	4.017074229053389e-5	0.014031716075936868
DCBLD2	0.8144885333333347	4.2549293944027575e-5	0.014587316273810786
RRAS2	0.9125570666666674	4.636177276229544e-5	0.01544761925831959
RGL1	0.951137955555557	4.6727525439739483e-05	0.01544761925831959
NPR3	0.9814121777777789	5.071465505483415e-5	0.01632855627480052
PPIL2	-0.981520355555555	5.115628282495707e-5	0.01632855627480052
NRG1	1.218978844444446	5.446960303865274e-5	0.01709145357719624
GPNMB	-0.5705995555555523	5.637541493241148e-5	0.01739463427739556
S100A4	0.9466409777777787	6.2140830442963e-5	0.018830858450175247
IGFBP3	0.5621566222222256	6.30645073143664e-5	0.018830858450175247
SMOX	-0.7294096711111109	6.692833883467411e-5	0.01966737042613209
STC2	0.564615555555557	7.152860004373362e-5	0.020690765197025635
CPQ	-0.9170648604444445	7.501205329539366e-5	0.021364586810117273
FZD1	0.7329597333333355	7.716640876276575e-5	0.021645177657955796
SRPX2	0.8738588444444451	8.977953395946734e-5	0.02479712281157808
ENPP1	1.1876146666666676	9.211385364916167e-5	0.02479712281157808
MFGE8	0.5322191111111136	9.242162123906918e-5	0.02479712281157808
PRDM1	0.8115559111111126	9.442759252439563e-5	0.024973400291487664
SQSTM1	-0.8140043555555536	9.745905133172268e-5	0.025412104469072983
MEDAG	0.7391038222222228	1.0383996802150148e-4	0.02641447294928633
LOXL1	0.8143432888888897	1.0415689111964037e-4	0.02641447294928633
CD36	1.0252867555555558	1.1037006516692482e-4	0.027611905627503774
CREB3L1	-0.7009213333333328	1.1348921091103649e-4	0.028013676821280246
TIPARP	0.6426883555555567	1.1729175325118705e-4	0.0285713451044635
PODXL	0.9747141333333347	1.2142461667866241e-4	0.02886900358845836
RPS19	0.655787555555559	1.2163248959648636e-4	0.02886900358845836
PRPS1	0.8616489777777803	1.2651092858997028e-4	0.029646795202355948
SERTAD2	0.8027321777777785	1.2874125575539167e-4	0.029792335847494574
CEMIP	0.8576123555555579	1.3698197537642638e-4	0.03130799148325656
ATP11B	-0.6637554364444443	1.4114869806146254e-4	0.03176802378298524
TOP2A	-0.7449719999999989	1.4242672575961622e-4	0.03176802378298524
WEE1	-0.8120861333333327	1.4947710861374565e-4	0.032943687044836585
TGFBR3	0.793410222222223	1.5152089208483372e-4	0.033001250296076784
NEK9	0.6860410666666674	1.5728318882738998e-4	0.03385794970652873
PSG5	0.7439283555555578	1.6197461627324175e-4	0.03446708127662672
COL6A3	-0.5306872888888874	1.7042575398796935e-4	0.03547252688703059
APLP2	0.45731680000000097	1.7053178269031073e-4	0.03547252688703059
SYT11	0.9202952000000013	1.7767320721981332e-4	0.036513675481340845
PRR3	-0.6045467199999996	1.8127404088717755e-4	0.036513675481340845
NTN4	0.6214744888888921	1.814540130872013e-4	0.036513675481340845
CENPF	-0.7696631999999994	1.890164992006649e-4	0.037626477953783974
GPR1	-0.7178451555555543	1.9441889430062186e-4	0.038290180746674604
STT3A	-0.47958524444444706	1.9899484561238513e-4	0.038561342370178504
RPS10	0.52897146666667	2.0156837976138012e-4	0.038561342370178504
OSR1	0.9397408888888903	2.0204452060213445e-4	0.038561342370178504
RFLNB	-1.0993944	2.0445073936023426e-4	0.03862241365077568
OBP2B	-0.5922851644444441	2.1675107125340392e-4	0.040532450324386536
TRIM59	-0.6335618666666658	2.1961799972795333e-4	0.040612994204976625
MTCH1	0.7233488000000019	2.2156929804475984e-4	0.040612994204976625
EDIL3	0.8851845333333337	2.2985181412347498e-4	0.04144305504950626
AOX1	0.9456409066666668	2.3183273000216488e-4	0.04144305504950626
XPR1	-0.7274632888888881	2.3281357560355701e-4	0.04144305504950626
CARS1	-0.787880533333333	2.4103105862849708e-4	0.042497218937041586
HMHB1	-0.6062815368888889	2.4585208956546677e-4	0.04293829937854232
HR	-0.5177662986666667	2.5053689840657867e-4	0.04302778148493013
MOCOS	-0.7600055630222221	2.525715051420211e-4	0.04302778148493013
ASPN	-1.5354342462222215	2.533370162511416e-4	0.04302778148493013
CALM2	-0.6358602666666657	2.5952080639300566e-4	0.04367735171594286
KIAA1549L	0.7443380444444458	2.8298173654923373e-4	0.047196764763387064
PSMD2	0.7295585777777784	2.908532102166818e-4	0.04795859690347204
SNAI2	0.46584222222222404	2.927305920214088e-4	0.04795859690347204
INSL5	-0.3974721777777779	3.0274873222542307e-4	0.04916480069902857
