# Supplementary material for: Modulation of biological activities in adipose derived stem cells by histone deacetylation
Source: Sci Rep. 2025 Jan 29;15:3629. doi: 10.1038/s41598-024-84652-1 (PMC11779964; doi:10.1038/s41598-024-84652-1)
Supplement: Supplementary file 4 — Supplementary Information 4. [file 41598_2024_84652_MOESM4_ESM.xlsx]

## Sheet: meta_groups
Mass spectrometry meta groups
Filename	Group	Subject
Ctrl p7	Ctrl	p7
Ctrl p8	Ctrl	p8
Ctrl p9	Ctrl	p9
Ctrl p92	Ctrl	p9-2
Ctrl p10	Ctrl	p10
EtOH p7	EtOH	p7
EtOH p8	EtOH	p8
EtOH p9	EtOH	p9
EtOH p92	EtOH	p9-2
EtOH p10	EtOH	p10
SAHA p7	SAHA	p7
SAHA p8	SAHA	p8
SAHA p9	SAHA	p9
SAHA p92	SAHA	p9-2
SAHA p10	SAHA	p10
