# Supplementary material for: Modulation of biological activities in adipose derived stem cells by histone deacetylation
Source: Sci Rep. 2025 Jan 29;15:3629. doi: 10.1038/s41598-024-84652-1 (PMC11779964; doi:10.1038/s41598-024-84652-1)
Supplement: Supplementary file 5 — Supplementary Information 5. [file 41598_2024_84652_MOESM5_ESM.xlsx]

## Sheet: SAHA vs EtOH
Mass spectrometry proteins list
protein	names	logFC	P.Value
A0A024RBG1	NUD4B	-0.291883	0.0135621
A0A0B4J2D5	GAL3B	0.0451655	0.669281
A0A0K0K1D8	TVB61	-0.381707	0.0916374
A0A0U1RQG5	CT47C	-0.0540146	0.830187
A0A590UK10	A0A590UK10	-0.538848	0.0639386
A0A804HLA8	GBG5B	-0.365188	0.50055
A0AVT1	UBA6	0.157712	0.0854239
A0FGR8	ESYT2	0.107368	0.165707
A0JNW5	BLT3B	-0.220577	0.432339
A0PJW6	TM223	0.153898	0.777803
A1A4S6	RHG10	0.135022	0.488435
A1KXE4	F168B	-0.107328	0.737038
A1L0T0	HACL2	-0.152052	0.222773
A1X283	SPD2B	0.367861	0.00968245
A1XBS5	CBAR1	0.475575	0.0341486
A2A3N6	PIPSL	1.99675	0.0147338
A2RRP1	NBAS	-0.000872058	0.990162
A2RTX5	SYTC2	-0.226783	0.151225
A3KMH1	VWA8	0.471346	0.00543165
A3KN83	SBNO1	-0.133792	0.231193
A4D1E9	GTPBA	-0.508673	0.0135643
A4D1P6	WDR91	-0.116104	0.523361
A5A3E0	POTEF	-0.142488	0.515329
A5D8V6	VP37C	-0.498222	0.00575427
A5PLL7	PDES1	0.172521	0.178597
A5PLN9	TPC13	0.0767313	0.73914
A5YKK6	CNOT1	-0.0811494	0.338509
A6NCE7	MP3B2	0.0402196	0.738908
A6NCV1	O6C74	-0.0894493	0.809502
A6ND36	FA83G	0.0345239	0.941952
A6NDG6	PGP	0.0380309	0.662158
A6NDU8	RIMC1	0.0499969	0.768704
A6NHL2	TBAL3	-0.140871	0.680901
A6NHR9	SMHD1	-0.215875	0.125052
A6NHX0	CAST2	-0.00700943	0.981888
A6NIH7	U119B	-0.111718	0.487126
A6NJ78	MET15	-0.000442188	0.998644
A6NKF1	SAC31	-0.160925	0.328648
A6NMK8	INY2B	0.24629	0.424367
A6NMZ7	CO6A6	-0.0794692	0.830067
A7E2V4	ZSWM8	0.173535	0.471175
A8CG34	P121C	-0.0825436	0.680025
A8MUU1	FB5L3	-0.190329	0.678635
A8MWD9	RUXGL	-0.210716	0.0677657
A8MXV4	NUD19	0.187615	0.113939
A9UHW6	MI4GD	0.389964	0.0290375
B0YJ81	HACD1	-0.154331	0.697421
B2RTY4	MYO9A	-0.240508	0.400994
B3KNS4	B3KNS4	-0.228733	0.528142
B7ZAQ6	GPHRA	0.00385572	0.977117
C4AMC7	WASH3	-0.0664602	0.507054
C9J3V5	TEX22	1.13126	0.162947
C9J798	RAS4B	-0.515898	0.00934113
C9J7I0	UMAD1	-0.526653	0.237256
C9JA33	C9JA33	-0.155913	0.163546
C9JLW8	MCRI1	-0.718577	0.000468459
E9PAV3	NACAM	-0.164983	0.114289
E9PRG8	CK098	-0.581145	0.0942709
L0R819	ASURF	-0.179656	0.220195
O00115	DNS2A	-0.35939	0.105497
O00116	ADAS	0.166249	0.135438
O00139	KIF2A	-0.0243241	0.773055
O00142	KITM	-0.314258	0.00179043
O00148	DX39A	-0.743076	0.00419357
O00151	PDLI1	0.329605	0.0851409
O00154	BACH	0.139827	0.174554
O00159	MYO1C	-0.133825	0.405754
O00161	SNP23	0.220292	0.171029
O00165	HAX1	-1.38753	0.0120704
O00170	AIP	-0.181066	0.0358655
O00178	GTPB1	-0.157085	0.254578
O00186	STXB3	0.0961413	0.204853
O00193	SMAP	-0.135642	0.489904
O00203	AP3B1	0.161617	0.0658834
O00213	APBB1	-0.4123	0.124289
O00214	LEG8	0.240536	0.364835
O00217	NDUS8	0.0462821	0.78506
O00231	PSD11	0.0622384	0.411651
O00232	PSD12	0.0343563	0.624818
O00233	PSMD9	-0.245522	0.0225034
O00244	ATOX1	0.665392	0.0260038
O00258	GET1	-0.482437	0.0957843
O00264	PGRC1	0.191229	0.0795461
O00267	SPT5H	-0.0578263	0.540766
O00273	DFFA	-0.229779	0.00969544
O00291	HIP1	-0.0897335	0.435575
O00299	CLIC1	-0.304685	0.00323728
O00303	EIF3F	-0.104279	0.258223
O00329	PK3CD	0.124174	0.751566
O00330	ODPX	-0.0242462	0.796568
O00391	QSOX1	0.0226845	0.877883
O00399	DCTN6	-0.151758	0.483141
O00400	ACATN	0.0503559	0.647495
O00401	WASL	-0.191524	0.153694
O00410	IPO5	-0.284099	0.0268816
O00418	EF2K	-0.342141	0.0222757
O00422	SAP18	-0.700877	0.0271001
O00423	EMAL1	-0.0380612	0.696011
O00425	IF2B3	0.330499	0.0252382
O00429	DNM1L	-0.19882	0.0219667
O00442	RTCA	0.000736556	0.993846
O00443	P3C2A	-0.107158	0.465726
O00445	SYT5	-0.656042	0.13119
O00458	IFRD1	-0.662882	0.189487
O00459	P85B	-0.0182014	0.903263
O00461	GOLI4	-0.170069	0.171387
O00462	MANBA	0.0585087	0.711182
O00468	AGRIN	0.460545	0.383166
O00469	PLOD2	1.04887	0.00123177
O00471	EXOC5	0.172932	0.102952
O00478	BT3A3	0.00263333	0.990937
O00483	NDUA4	0.0404435	0.696429
O00487	PSDE	-0.003336	0.964479
O00499	BIN1	0.13756	0.31483
O00505	IMA4	-0.0335922	0.68099
O00506	STK25	-0.122124	0.328785
O00522	KRIT1	-0.00706934	0.982753
O00541	PESC	-0.406416	0.039133
O00560	SDCB1	0.123865	0.414298
O00562	PITM1	0.265174	0.470685
O00566	MPP10	-0.448549	0.025874
O00567	NOP56	-0.0627034	0.559732
O00571	DDX3X	-0.0780894	0.671877
O00584	RNT2	0.118183	0.642463
O00592	PODXL	-0.592882	0.0111744
O00622	CCN1	-0.186942	0.243924
O00623	PEX12	0.455589	0.241473
O00625	PIR	0.318374	0.0249834
O00629	IMA3	-0.0973004	0.491033
O00635	TRI38	0.0529695	0.765455
O00712	NFIB	-0.452462	0.0612871
O00743	PPP6	-0.0736904	0.53025
O00746	NDKM	-0.28861	0.0758573
O00748	EST2	0.338425	0.0288084
O00754	MA2B1	0.447013	0.00941867
O00757	F16P2	-0.306361	0.308417
O00762	UBE2C	-0.449975	0.109033
O00763	ACACB	-0.7696	0.0420424
O00764	PDXK	-0.267059	0.01309
O14494	PLPP1	-0.228977	0.163748
O14495	PLPP3	0.38259	0.0230417
O14497	ARI1A	-0.196061	0.493186
O14498	ISLR	-0.0281429	0.896679
O14519	CDKA1	0.029158	0.836067
O14523	C2C2L	0.758937	0.15921
O14524	NEMP1	0.125152	0.451516
O14529	CUX2	-1.04921	0.0724369
O14530	TXND9	0.0858259	0.447902
O14531	DPYL4	0.228147	0.334385
O14545	TRAD1	0.120678	0.652903
O14548	COX7R	-0.143073	0.546753
O14558	HSPB6	-1.17218	0.00206098
O14561	ACPM	0.312177	0.0260126
O14562	UBFD1	-0.210437	0.0567438
O14569	C56D2	0.0660972	0.742723
O14578	CTRO	-0.458813	0.0322453
O14579	COPE	0.04509	0.702528
O14613	BORG1	-0.614938	0.0291547
O14617	AP3D1	0.149419	0.0329245
O14618	CCS	-0.16702	0.106294
O14640	DVL1	0.0949587	0.674597
O14641	DVL2	-0.333391	0.0505845
O14653	GOSR2	0.123839	0.339948
O14656	TOR1A	-0.342258	0.0291924
O14657	TOR1B	-0.245397	0.0535551
O14662	STX16	-0.249454	0.0618679
O14672	ADA10	0.258656	0.029988
O14681	EI24	0.0367733	0.85614
O14683	P5I11	0.371527	0.0767316
O14684	PTGES	0.117632	0.61538
O14727	APAF	-0.295079	0.0122619
O14730	RIOK3	-0.460271	0.0949908
O14734	ACOT8	0.391379	0.0334864
O14735	CDIPT	0.303999	0.0163298
O14737	PDCD5	-0.199303	0.0812661
O14744	ANM5	-0.012987	0.889632
O14745	NHRF1	0.0143449	0.901776
O14746	TERT	-0.167124	0.388634
O14757	CHK1	-0.297632	0.572617
O14763	TR10B	0.479515	0.0235139
O14773	TPP1	0.301674	0.0480809
O14776	TCRG1	-0.128426	0.17351
O14777	NDC80	-0.239075	0.198327
O14786	NRP1	-0.0248347	0.849588
O14787	TNPO2	-0.0423361	0.701077
O14795	UN13B	0.123437	0.738988
O14802	RPC1	-0.309625	0.22708
O14807	RASM	-0.166834	0.223534
O14818	PSA7	-0.0701169	0.454561
O14828	SCAM3	-0.148245	0.170402
O14832	PAHX	0.114271	0.817505
O14841	OPLA	-0.652464	0.0029214
O14874	BCKD	-0.201885	0.0682317
O14879	IFIT3	-0.510851	0.0444
O14880	MGST3	0.758793	0.0121766
O14907	TX1B3	-0.563753	0.000487716
O14908	GIPC1	0.0114439	0.900591
O14910	LIN7A	0.158145	0.263536
O14920	IKKB	0.0741066	0.599951
O14925	TIM23	-0.348611	0.141148
O14929	HAT1	-0.215913	0.284368
O14933	UB2L6	0.0469049	0.87576
O14936	CSKP	0.408095	0.00278568
O14939	PLD2	0.256307	0.512976
O14949	QCR8	-0.0500241	0.749384
O14950	ML12B	-0.108932	0.73181
O14964	HGS	-0.0363758	0.63234
O14965	AURKA	-0.936049	0.0709453
O14967	CLGN	1.14398	0.065821
O14972	VP26C	-0.451146	0.0104623
O14974	MYPT1	0.0860289	0.300517
O14976	GAK	0.202827	0.0252658
O14979	HNRDL	-0.355407	0.0189778
O14980	XPO1	-0.250334	0.0268193
O14981	BTAF1	-0.0306832	0.851031
O15013	ARHGA	-0.209074	0.0589376
O15027	SC16A	-0.255782	0.0345826
O15031	PLXB2	0.149741	0.145179
O15037	KHNYN	0.0157222	0.969455
O15040	TCPR2	0.129545	0.381951
O15042	SR140	-0.143536	0.243348
O15047	SET1A	-0.287425	0.520578
O15056	SYNJ2	-0.100525	0.394617
O15063	GRRE1	-0.70586	0.171791
O15066	KIF3B	0.368878	0.196965
O15067	PUR4	-0.363009	0.0310619
O15075	DCLK1	-0.0368017	0.789782
O15084	ANR28	0.0569722	0.760784
O15085	ARHGB	-0.0614791	0.630261
O15091	MRPP3	0.46292	0.0398839
O15111	IKKA	-0.0636221	0.734291
O15116	LSM1	-0.131106	0.349432
O15118	NPC1	0.171356	0.284671
O15121	DEGS1	-0.177408	0.254963
O15126	SCAM1	-0.0953237	0.460028
O15127	SCAM2	0.137326	0.410553
O15143	ARC1B	-0.163096	0.0531976
O15144	ARPC2	-0.132559	0.112199
O15145	ARPC3	-0.0874692	0.396167
O15155	BET1	0.0844328	0.706151
O15160	RPAC1	-0.0484824	0.603537
O15162	PLS1	0.0192998	0.926536
O15164	TIF1A	-0.16797	0.616888
O15173	PGRC2	0.343612	0.0325136
O15182	CETN3	0.005115	0.991769
O15211	RGL2	0.411682	0.359196
O15212	PFD6	-0.135144	0.412843
O15213	WDR46	-0.308602	0.0651107
O15217	GSTA4	0.0948319	0.820457
O15226	NKRF	-0.51999	0.21048
O15228	GNPAT	0.10255	0.415559
O15235	RT12	0.127794	0.326354
O15239	NDUA1	-0.233435	0.545394
O15243	OBRG	0.64186	0.128418
O15254	ACOX3	-0.0942682	0.288616
O15258	RER1	0.114338	0.18367
O15260	SURF4	0.0149767	0.922247
O15269	SPTC1	0.00182485	0.986511
O15270	SPTC2	-0.238518	0.0834588
O15294	OGT1	-0.0561651	0.531111
O15305	PMM2	-0.0125498	0.873398
O15321	TM9S1	-0.16878	0.0844263
O15327	INP4B	0.375324	0.176009
O15344	TRI18	0.418636	0.0489394
O15347	HMGB3	-0.515253	0.00994125
O15355	PPM1G	0.145765	0.140375
O15357	SHIP2	0.0151425	0.858808
O15371	EIF3D	-0.258229	0.0663007
O15372	EIF3H	-0.00316508	0.971205
O15379	HDAC3	-0.152729	0.3054
O15381	NVL	-0.227733	0.409358
O15382	BCAT2	0.285069	0.0156452
O15392	BIRC5	-0.611194	0.0579633
O15394	NCAM2	0.425554	0.145662
O15397	IPO8	-0.164694	0.12865
O15400	STX7	0.353892	0.0171699
O15427	MOT4	0.270274	0.0103587
O15431	COPT1	-0.0757615	0.81255
O15439	MRP4	0.078495	0.342569
O15446	RPA34	-0.914116	0.00746592
O15460	P4HA2	0.0823217	0.316669
O15484	CAN5	0.267764	0.0508048
O15498	YKT6	0.0367001	0.740883
O15504	NUP42	-0.110069	0.781973
O15511	ARPC5	-0.218733	0.0123518
O15514	RPB4	0.0289454	0.865091
O15523	DDX3Y	-0.0907914	0.565864
O15530	PDPK1	0.0731992	0.526778
O15533	TPSN	-0.208064	0.239654
O15541	R113A	-0.460843	0.0501159
O43143	DHX15	-0.210004	0.0768994
O43148	MCES	-0.0156436	0.89411
O43149	ZZEF1	0.425799	0.0950542
O43150	ASAP2	0.128358	0.33671
O43155	FLRT2	-0.149959	0.661158
O43156	TTI1	-0.680654	0.00925212
O43159	RRP8	-0.37342	0.0414823
O43164	PJA2	0.0395387	0.85861
O43166	SI1L1	0.0901316	0.725738
O43169	CYB5B	0.144922	0.196653
O43172	PRP4	-0.219259	0.0323986
O43175	SERA	-0.48808	0.00269573
O43181	NDUS4	0.131115	0.447978
O43184	ADA12	0.00494426	0.976033
O43237	DC1L2	0.184791	0.0566738
O43242	PSMD3	-0.0035958	0.962247
O43251	RFOX2	-0.166475	0.236461
O43252	PAPS1	-0.178511	0.0254951
O43264	ZW10	-0.0638744	0.562122
O43281	EFS	-0.578278	0.00495306
O43290	SNUT1	-0.0807799	0.470743
O43292	GPAA1	-0.0345486	0.805436
O43293	DAPK3	0.0559836	0.509538
O43294	TGFI1	-0.572212	0.00471458
O43299	AP5Z1	0.0573368	0.748192
O43301	HS12A	0.264539	0.0907554
O43310	CTIF	0.129939	0.240149
O43314	VIP2	-0.0962809	0.362284
O43318	M3K7	0.198316	0.115001
O43324	MCA3	0.101225	0.306263
O43353	RIPK2	0.0571809	0.597709
O43390	HNRPR	-0.158187	0.505994
O43395	PRPF3	-0.0881145	0.448241
O43396	TXNL1	0.124501	0.223429
O43399	TPD54	-0.40212	0.0038098
O43402	EMC8	-0.0115505	0.911069
O43414	ERI3	-0.123187	0.153158
O43426	SYNJ1	0.0793564	0.824757
O43427	FIBP	0.055451	0.638688
O43432	IF4G3	0.0801483	0.284983
O43447	PPIH	-0.144863	0.255014
O43464	HTRA2	0.310434	0.142219
O43474	KLF4	0.25339	0.42419
O43488	ARK72	0.035391	0.729927
O43491	E41L2	0.676178	0.00333987
O43493	TGON2	-0.314429	0.134328
O43504	LTOR5	0.156094	0.370866
O43513	MED7	0.0728181	0.907403
O43516	WIPF1	-0.513609	0.0901373
O43556	SGCE	-0.509328	0.00262017
O43567	RNF13	-0.0366561	0.926576
O43572	AKA10	-0.202961	0.327372
O43583	DENR	0.0808484	0.424655
O43592	XPOT	-0.438743	0.00489267
O43598	DNPH1	-0.76169	0.000709133
O43615	TIM44	-0.242813	0.0471224
O43617	TPPC3	0.00519946	0.951005
O43633	CHM2A	-0.155268	0.169063
O43639	NCK2	-0.00412823	0.976283
O43657	TSN6	0.485251	0.0174428
O43660	PLRG1	-0.338509	0.0153045
O43663	PRC1	-0.205127	0.236185
O43665	RGS10	0.234474	0.357064
O43670	ZN207	-0.427499	0.0172036
O43674	NDUB5	0.104529	0.548997
O43676	NDUB3	0.223513	0.288869
O43678	NDUA2	0.146069	0.377536
O43681	GET3	0.0363328	0.688001
O43684	BUB3	-0.207446	0.0803165
O43707	ACTN4	-0.209593	0.504243
O43708	MAAI	-0.0713152	0.607458
O43709	BUD23	0.255756	0.495713
O43715	TRIA1	0.233092	0.312936
O43716	GATC	-0.321555	0.173079
O43719	HTSF1	0.248258	0.0788507
O43731	ERD23	-0.202203	0.262708
O43739	CYH3	-0.197128	0.158342
O43741	AAKB2	0.356557	0.110207
O43747	AP1G1	0.059257	0.434583
O43752	STX6	0.564189	0.160048
O43759	SNG1	-0.388643	0.28355
O43765	SGTA	-0.184952	0.117508
O43768	ENSA	-0.1945	0.29719
O43772	MCAT	0.594859	0.00161001
O43776	SYNC	-0.33043	0.00885672
O43795	MYO1B	0.295038	0.0872656
O43805	SSNA1	-0.349056	0.047814
O43809	CPSF5	0.0408462	0.8338
O43813	LANC1	0.161582	0.0600311
O43815	STRN	-0.0219818	0.812581
O43818	U3IP2	-0.182222	0.266159
O43822	CF410	-0.00381551	0.981356
O43823	AKAP8	-0.425939	0.0444181
O43824	GTPB6	-0.4213	0.151919
O43837	IDH3B	0.388825	0.0210157
O43847	NRDC	0.175478	0.125828
O43852	CALU	0.027879	0.742256
O43854	EDIL3	-0.509012	0.328855
O43861	ATP9B	-0.53359	0.0017949
O43865	SAHH2	0.645481	0.00423155
O43896	KIF1C	0.0471285	0.795569
O43913	ORC5	-0.507733	0.128072
O43920	NDUS5	0.270276	0.0541314
O43924	PDE6D	0.227692	0.390796
O43929	ORC4	-0.176756	0.578602
O43933	PEX1	0.129281	0.534236
O60216	RAD21	-0.253953	0.0876517
O60220	TIM8A	0.171343	0.279536
O60231	DHX16	-0.0992006	0.526261
O60232	ZNRD2	-0.033518	0.711773
O60238	BNI3L	0.387862	0.0404119
O60244	MED14	0.00975604	0.960703
O60256	KPRB	-0.00362007	0.974581
O60264	SMCA5	-0.285449	0.0509806
O60271	JIP4	-0.166305	0.0584969
O60287	NPA1P	0.100845	0.703384
O60306	AQR	-0.17475	0.240156
O60313	OPA1	0.275107	0.00845421
O60318	GANP	0.0407196	0.868097
O60331	PI51C	0.0710018	0.575031
O60333	KIF1B	-0.00840118	0.934883
O60341	KDM1A	-0.100523	0.4047
O60343	TBCD4	0.104142	0.358558
O60361	NDK8	-0.00503622	0.974479
O60422	ONEC3	-0.0877628	0.943569
O60427	FADS1	-0.341364	0.314433
O60437	PEPL	1.30277	0.000811498
O60443	GSDME	0.114336	0.331109
O60476	MA1A2	0.199798	0.187709
O60488	ACSL4	-0.0842288	0.456639
O60493	SNX3	0.00417364	0.972965
O60499	STX10	0.272431	0.336393
O60502	OGA	-0.73061	0.00109551
O60504	VINEX	-0.36817	0.0473119
O60506	HNRPQ	-0.450248	0.0411503
O60507	TPST1	0.370093	0.129092
O60513	B4GT4	0.0344196	0.850931
O60518	RNBP6	0.12181	0.512611
O60524	NEMF	-0.138884	0.372016
O60547	GMDS	0.44958	0.0138984
O60551	NMT2	0.479647	0.00918446
O60565	GREM1	-0.235105	0.340435
O60568	PLOD3	-0.404639	0.00547165
O60573	IF4E2	0.264953	0.139824
O60610	DIAP1	-0.257262	0.0419148
O60613	2023-09-15	0.310448	0.215052
O60636	TSN2	0.947035	0.0171578
O60637	TSN3	0.514953	0.0787778
O60645	EXOC3	0.126032	0.19659
O60664	PLIN3	-0.0694511	0.456852
O60669	MOT2	0.102868	0.666999
O60678	ANM3	-0.321035	0.116666
O60683	PEX10	0.864334	0.0651003
O60684	IMA7	0.00926957	0.932619
O60701	UGDH	-0.0731956	0.305427
O60704	TPST2	0.421767	0.0298167
O60711	LPXN	-0.122018	0.407417
O60716	CTND1	-0.123972	0.202056
O60725	ICMT	-0.0285351	0.913468
O60739	EIF1B	-0.119485	0.428367
O60749	SNX2	0.272502	0.0518248
O60762	DPM1	0.185014	0.0559869
O60763	USO1	-0.0355951	0.654466
O60783	RT14	-0.00560987	0.983644
O60784	TOM1	-0.15307	0.206443
O60814	H2B1K	-0.470121	0.0461702
O60826	CCD22	-0.230156	0.0369548
O60828	PQBP1	-0.376674	0.00703244
O60830	TI17B	-0.623024	0.193625
O60831	PRAF2	0.0296442	0.912821
O60832	DKC1	-0.119013	0.50854
O60841	IF2P	-0.0101596	0.932283
O60869	EDF1	-0.296954	0.0102949
O60870	KIN17	-0.54616	0.147299
O60879	DIAP2	-0.190857	0.0683604
O60884	DNJA2	0.0722836	0.415746
O60885	BRD4	-0.106067	0.31717
O60888	CUTA	0.0208863	0.868243
O60925	PFD1	-0.277805	0.0106217
O60927	PP1RB	0.0048748	0.970137
O60934	NBN	-0.566566	0.00236647
O60936	NOL3	-0.622212	0.0176678
O60942	MCE1	-0.130136	0.512361
O75027	ABCB7	-0.284653	0.241908
O75044	SRGP2	0.258729	0.0223175
O75051	PLXA2	-0.0692981	0.598255
O75052	CAPON	0.588181	0.213616
O75054	IGSF3	0.784656	0.405824
O75063	XYLK	-0.0647526	0.615615
O75071	EFC14	0.292201	0.292084
O75083	WDR1	-0.0660264	0.453396
O75084	FZD7	0.0863666	0.680222
O75093	SLIT1	-0.14581	0.595422
O75094	SLIT3	0.476724	0.0317629
O75095	MEGF6	-0.38716	0.069053
O75110	ATP9A	-0.645799	0.0150727
O75116	ROCK2	0.10268	0.271238
O75122	CLAP2	-0.15863	0.21458
O75131	CPNE3	0.520934	0.0037431
O75143	ATG13	0.119771	0.723734
O75146	HIP1R	0.0787162	0.724783
O75147	OBSL1	0.152522	0.457726
O75150	BRE1B	0.0542295	0.783164
O75152	ZC11A	-0.18495	0.132066
O75153	CLU	-0.189276	0.0680209
O75157	T22D2	-0.0050937	0.978753
O75165	DJC13	0.181697	0.0257662
O75167	PHAR2	-0.268506	0.189026
O75170	PP6R2	-0.0632003	0.676564
O75175	CNOT3	-0.210532	0.096855
O75179	ANR17	-0.034911	0.7932
O75190	DNJB6	-0.243664	0.0454126
O75191	XYLB	-0.542762	0.00473823
O75208	COQ9	-0.217235	0.617207
O75223	GGCT	0.142707	0.169707
O75251	NDUS7	0.375872	0.010525
O75298	RTN2	1.50489	0.00209016
O75306	NDUS2	0.216094	0.0319022
O75312	ZPR1	-0.400745	0.00350282
O75317	UBP12	-0.004055	0.981029
O75323	NIPS2	0.1256	0.418047
O75326	SEM7A	-0.477065	0.246729
O75340	PDCD6	-0.0130764	0.885881
O75347	TBCA	-0.0110531	0.893742
O75348	VATG1	0.212225	0.169795
O75351	VPS4B	-0.017692	0.839423
O75352	MPU1	-0.066849	0.76309
O75356	ENTP5	-0.398092	0.19304
O75367	H2AY	0.02247	0.926673
O75368	SH3L1	0.0448764	0.705827
O75369	FLNB	0.15832	0.0831864
O75376	NCOR1	-0.0292768	0.862868
O75379	VAMP4	0.299905	0.403202
O75380	NDUS6	0.0579517	0.724471
O75381	PEX14	-0.0224425	0.884344
O75382	TRIM3	-0.0243881	0.7871
O75386	TULP3	-0.338658	0.100462
O75390	CISY	0.125803	0.283022
O75391	SPAG7	0.056088	0.694058
O75394	RM33	-0.0265805	0.9124
O75396	SC22B	0.463702	0.00541478
O75400	PR40A	-0.345321	0.0648163
O75410	TACC1	0.105157	0.404206
O75414	NDK6	-0.528653	0.044055
O75427	LRCH4	-0.223414	0.292915
O75431	MTX2	-0.0596254	0.660776
O75436	VP26A	0.190312	0.0856155
O75438	NDUB1	0.215032	0.289539
O75439	MPPB	0.0605738	0.507794
O75448	MED24	0.121148	0.587715
O75462	CRLF1	-0.0979204	0.397406
O75475	PSIP1	-0.186493	0.0884659
O75477	ERLN1	0.0851169	0.501151
O75489	NDUS3	0.201905	0.113281
O75494	SRS10	-0.402887	0.0303675
O75503	CLN5	0.0561011	0.790248
O75506	HSBP1	0.575916	0.0668206
O75508	CLD11	0.562217	0.0155988
O75521	ECI2	0.385044	0.00475846
O75530	EED	0.367158	0.308474
O75531	BAF	-0.103109	0.658703
O75533	SF3B1	-0.232982	0.0780554
O75534	CSDE1	-0.0154139	0.824393
O75554	WBP4	-0.62687	0.0586934
O75569	PRKRA	-0.033704	0.844877
O75582	KS6A5	-0.214326	0.385024
O75592	MYCB2	0.0621392	0.618436
O75600	KBL	0.10583	0.627592
O75607	NPM3	-0.189553	0.333795
O75608	LYPA1	-0.0221565	0.89077
O75616	ERAL1	-0.295396	0.346145
O75629	CREG1	0.0982168	0.801914
O75635	SPB7	0.0435268	0.950408
O75643	U520	-0.143515	0.102996
O75648	MTU1	-0.547863	0.168836
O75663	TIPRL	0.0609303	0.564631
O75676	KS6A4	-0.318285	0.160884
O75688	PPM1B	0.208842	0.0446071
O75691	UTP20	-0.433911	0.0268317
O75694	NU155	-0.189018	0.0699651
O75695	XRP2	-0.064113	0.649398
O75717	WDHD1	-0.135322	0.53669
O75718	CRTAP	0.0818245	0.380127
O75746	S2512	0.613893	0.000935462
O75787	RENR	-0.381191	0.2071
O75792	RNH2A	-0.66371	0.013838
O75794	CD123	-0.351386	0.0433867
O75795	UDB17	0.659005	0.105273
O75815	BCAR3	-0.205218	0.461578
O75818	RPP40	-0.0919291	0.555145
O75821	EIF3G	-0.00281589	0.976883
O75822	EIF3J	-0.0674218	0.433176
O75828	CBR3	-0.275724	0.0141067
O75832	PSD10	0.178318	0.289287
O75844	FACE1	-0.00106501	0.993012
O75874	IDHC	0.491425	0.0175988
O75880	SCO1	0.226205	0.0194236
O75882	ATRN	0.409106	0.00325383
O75884	RBBP9	0.149294	0.296477
O75886	STAM2	-0.049621	0.628866
O75891	AL1L1	0.144486	0.814834
O75907	DGAT1	-0.0140237	0.943029
O75909	CCNK	-0.438028	0.00716286
O75911	DHRS3	-0.291023	0.114075
O75915	PRAF3	-0.183243	0.246048
O75934	SPF27	-0.236683	0.109506
O75935	DCTN3	-0.0819375	0.539568
O75937	DNJC8	-0.174128	0.103762
O75940	SPF30	-0.57216	0.00493773
O75947	ATP5H	0.17705	0.219282
O75954	TSN9	0.737627	0.000845455
O75955	FLOT1	-0.0266964	0.741301
O75962	TRIO	0.00573142	0.940765
O75964	ATP5L	0.245579	0.0707685
O75970	MPDZ	-0.0676009	0.674448
O75976	CBPD	0.293511	0.0568618
O76003	GLRX3	-0.046592	0.595196
O76021	RL1D1	-0.406675	0.152996
O76024	WFS1	0.275997	0.119845
O76031	CLPX	0.0544912	0.481782
O76054	S14L2	-0.0432693	0.608434
O76061	STC2	0.042993	0.903817
O76071	CIAO1	-0.0442506	0.749099
O76074	PDE5A	0.187364	0.219728
O76080	ZFAN5	-0.242814	0.380579
O76081	RGS20	-0.193933	0.449232
O76094	SRP72	-0.0462966	0.631538
O76095	JTB	-0.264664	0.337824
O94760	DDAH1	0.47218	0.018906
O94763	RMP	0.0140043	0.920944
O94766	B3GA3	-0.213903	0.250211
O94768	ST17B	-0.738626	0.021495
O94776	MTA2	-0.477261	0.00896239
O94804	STK10	-0.460773	0.0220766
O94806	KPCD3	0.19046	0.550248
O94808	GFPT2	0.0720042	0.416883
O94817	ATG12	0.082448	0.64168
O94822	LTN1	0.225673	0.0212998
O94826	TOM70	0.240433	0.039723
O94827	PKHG5	0.162551	0.757107
O94829	IPO13	-0.185056	0.290194
O94830	DDHD2	-0.425946	0.0555047
O94832	MYO1D	0.668505	0.199629
O94842	TOX4	0.13568	0.504218
O94851	MICA2	-0.165366	0.117512
O94855	SC24D	-0.0440876	0.547259
O94856	NFASC	-0.0239197	0.823249
O94874	UFL1	-0.159635	0.104897
O94875	SRBS2	-0.0950026	0.483908
O94876	TMCC1	0.342909	0.564967
O94885	SASH1	-0.172724	0.151432
O94886	CSCL1	-0.181375	0.627441
O94887	FARP2	-0.0474342	0.77609
O94888	UBXN7	0.0178842	0.894933
O94901	SUN1	-0.0135455	0.920036
O94903	PLPHP	0.0770544	0.506401
O94905	ERLN2	0.205214	0.13255
O94906	PRP6	-0.0837472	0.469572
O94907	DKK1	0.400416	0.235434
O94911	ABCA8	0.210854	0.426997
O94915	FRYL	0.358166	0.0438588
O94916	NFAT5	0.117426	0.664354
O94919	ENDD1	0.554016	0.00275045
O94921	CDK14	-0.0836429	0.804188
O94923	GLCE	0.406067	0.111067
O94925	GLSK	0.277581	0.0656458
O94927	HAUS5	-0.331574	0.0191275
O94929	ABLM3	0.306765	0.218957
O94953	KDM4B	-0.186164	0.616592
O94964	SOGA1	-0.482757	0.145918
O94966	UBP19	0.325501	0.0176883
O94967	WDR47	0.125842	0.409401
O94973	AP2A2	-0.0228737	0.752229
O94979	SC31A	-0.0611297	0.358366
O94985	CSTN1	0.234217	0.152996
O94992	HEXI1	0.166798	0.407775
O95057	DIRA1	-0.229231	0.416987
O95059	RPP14	-0.129154	0.401526
O95070	YIF1A	-0.126329	0.456655
O95071	UBR5	-0.0538476	0.654194
O95081	AGFG2	0.617368	0.0365683
O95084	PRS23	0.537052	0.274353
O95104	SCAF4	-0.0696023	0.709806
O95136	S1PR2	-1.05787	0.00698561
O95139	NDUB6	0.0309972	0.865235
O95140	MFN2	-0.00179925	0.988297
O95149	SPN1	-0.20455	0.391567
O95155	UBE4B	-0.264934	0.052688
O95159	ZFPL1	-0.265856	0.0446214
O95163	ELP1	-0.178102	0.145263
O95164	UBL3	-0.197164	0.442046
O95166	GBRAP	-0.264804	0.380248
O95167	NDUA3	0.219353	0.10679
O95168	NDUB4	0.349974	0.00799138
O95169	NDUB8	0.118046	0.35335
O95182	NDUA7	0.290498	0.0332482
O95183	VAMP5	-0.217655	0.41441
O95197	RTN3	0.514007	0.00315654
O95202	LETM1	0.103413	0.223499
O95208	EPN2	0.0432239	0.708212
O95210	STBD1	-0.254129	0.368955
O95218	ZRAB2	0.257529	0.148659
O95219	SNX4	-0.0402125	0.640844
O95229	ZWINT	0.383668	0.505279
O95232	LC7L3	-0.261321	0.0489765
O95235	KI20A	-0.0681437	0.779198
O95239	KIF4A	-0.255949	0.331766
O95248	MTMR5	0.085699	0.654935
O95249	GOSR1	-0.234747	0.120216
O95251	KAT7	-0.280622	0.597541
O95260	ATE1	-0.00844043	0.96767
O95273	CCDB1	0.261026	0.54964
O95292	VAPB	-0.0403966	0.674539
O95295	SNAPN	0.171798	0.249698
O95297	MPZL1	0.149085	0.149303
O95298	NDUC2	0.153619	0.474371
O95299	NDUAA	0.276822	0.0264722
O95302	FKBP9	-0.16169	0.266069
O95336	6PGL	-0.213218	0.0737329
O95340	PAPS2	-0.525005	0.0025823
O95347	SMC2	-0.366761	0.0217868
O95352	ATG7	-0.00717832	0.926823
O95361	TRI16	-0.00742994	0.949465
O95365	ZBT7A	-0.581116	0.115533
O95372	LYPA2	0.277858	0.0349079
O95373	IPO7	-0.264667	0.0132727
O95376	ARI2	0.0280297	0.874586
O95379	TFIP8	-0.310982	0.00897982
O95382	M3K6	0.662808	0.125474
O95394	AGM1	-0.108792	0.26665
O95396	MOCS3	0.171423	0.589027
O95400	CD2B2	0.0256216	0.862711
O95405	ZFYV9	0.147243	0.624053
O95425	SVIL	0.177466	0.205182
O95433	AHSA1	-0.0620438	0.380211
O95450	ATS2	0.118461	0.712774
O95453	PARN	-0.362983	0.0200937
O95456	PSMG1	-0.00196082	0.980775
O95470	SGPL1	-0.397556	0.0726455
O95476	CNEP1	-0.1536	0.333873
O95478	NSA2	-0.290933	0.34375
O95479	G6PE	0.0277342	0.794027
O95486	SC24A	-0.0216157	0.83307
O95487	SC24B	0.0209346	0.836739
O95490	AGRL2	0.425431	0.0859223
O95544	NADK	0.04179	0.93033
O95551	TYDP2	-0.0318932	0.956619
O95562	SFT2B	-0.0257012	0.936533
O95563	MPC2	0.518715	0.00676549
O95571	ETHE1	0.763349	0.00332167
O95573	ACSL3	0.323851	0.0171984
O95602	RPA1	0.0690279	0.658072
O95613	PCNT	-0.0919746	0.725647
O95630	STABP	0.223304	0.0750973
O95639	CPSF4	-0.231951	0.26603
O95644	NFAC1	0.224608	0.562586
O95670	VATG2	0.595694	0.015673
O95671	ASML	1.4547	0.000574725
O95674	CDS2	0.132889	0.45792
O95684	CEP43	-0.680989	0.0222529
O95696	BRD1	0.153641	0.775866
O95707	RPP29	-0.0435254	0.796106
O95714	HERC2	-0.000105013	0.99976
O95721	SNP29	-0.203679	0.178518
O95747	OXSR1	-0.016671	0.835145
O95749	GGPPS	-0.000106976	0.999326
O95758	PTBP3	-0.266258	0.166602
O95772	STR3N	0.45604	0.0776139
O95777	LSM8	-0.0757477	0.699575
O95782	AP2A1	0.129921	0.102465
O95785	WIZ	-0.469523	0.043312
O95786	RIGI	0.842651	0.0801407
O95793	STAU1	-0.0416983	0.810998
O95801	TTC4	-0.298824	0.0122865
O95807	TM50A	0.469713	0.121397
O95810	CAVN2	0.870305	0.00637318
O95813	CER1	1.66562	0.00547649
O95816	BAG2	-0.112243	0.155609
O95817	BAG3	-0.186914	0.128331
O95819	M4K4	0.0676921	0.584726
O95822	DCMC	0.527699	0.00411951
O95825	QORL1	0.725458	0.00551983
O95831	AIFM1	0.276308	0.011553
O95833	CLIC3	-0.534163	0.000981101
O95834	EMAL2	0.423224	0.00972784
O95861	BPNT1	0.178097	0.0498653
O95864	FADS2	-0.248692	0.143871
O95865	DDAH2	-0.394125	0.0444037
O95870	ABHGA	-0.145668	0.215043
O95873	CF047	-1.40358	0.059341
O95881	TXD12	0.20731	0.101781
O95897	NOE2	1.10174	0.0224
O95905	ECD	0.488722	0.277699
O95965	ITGBL	-0.417077	0.00464989
O95967	FBLN4	-1.0151	0.1606
O95980	RECK	0.308299	0.0889724
O95983	MBD3	-0.143219	0.574583
O95985	TOP3B	-0.539249	0.0731208
O95989	NUDT3	-0.241903	0.204044
O95999	BCL10	0.191804	0.263379
O96000	NDUBA	0.290891	0.013839
O96005	CLPT1	0.0638848	0.403671
O96006	ZBED1	0.475872	0.365658
O96007	MOC2B	0.237822	0.152997
O96008	TOM40	0.12247	0.304865
O96011	PX11B	0.365637	0.0414049
O96013	PAK4	0.14921	0.224816
O96019	ACL6A	-0.163779	0.151937
P00167	CYB5	0.26816	0.0471708
P00325	ADH1B	-0.0225154	0.955154
P00338	LDHA	0.0247655	0.751969
P00367	DHE3	0.154631	0.153008
P00374	DYR	-0.488607	0.018544
P00387	NB5R3	0.233467	0.0661666
P00390	GSHR	0.374491	0.0257307
P00403	COX2	0.112058	0.49789
P00414	COX3	-0.313689	0.582685
P00441	SODC	0.0784787	0.64739
P00491	PNPH	-0.175435	0.123346
P00492	HPRT	-0.0460868	0.674411
P00505	AATM	0.332016	0.0138411
P00519	ABL1	-0.455766	0.0678776
P00533	EGFR	-0.130657	0.207399
P00558	PGK1	0.315286	0.0323941
P00568	KAD1	0.204181	0.0660423
P00734	THRB	0.73057	0.185186
P00749	UROK	0.609779	0.0840428
P00813	ADA	0.334182	0.0735857
P00846	ATP6	0.202866	0.197374
P00966	ASSY	-0.041344	0.831841
P01008	ANT3	0.585889	0.344379
P01009	A1AT	-0.926783	0.325887
P01023	A2MG	0.753258	0.0654306
P01024	CO3	0.540877	0.412319
P01033	TIMP1	0.435691	0.010877
P01034	CYTC	0.387302	0.0648372
P01040	CYTA	0.176715	0.589606
P01111	RASN	-0.0308	0.79876
P01112	RASH	0.0177265	0.930599
P01116	RASK	0.364363	0.0061296
P01130	LDLR	0.00124424	0.995425
P01137	TGFB1	-0.279262	0.130101
P01889	HLAB	0.0790353	0.38037
P01893	HLAH	0.0212316	0.875623
P02042	HBD	1.01432	0.149712
P02452	CO1A1	-0.554371	0.00773066
P02458	CO2A1	-0.0197698	0.853165
P02461	CO3A1	-0.530711	0.0525373
P02462	CO4A1	-0.840679	0.0224457
P02511	CRYAB	0.0838027	0.504697
P02533	K1C14	-0.752305	0.21192
P02545	LMNA	-0.069592	0.569959
P02647	APOA1	-0.785407	0.202064
P02649	APOE	0.389655	0.425466
P02656	APOC3	0.360967	0.484175
P02749	APOH	2.17034	0.0272031
P02751	FINC	0.0223509	0.866203
P02753	RET4	0.468242	0.435181
P02760	AMBP	0.909616	0.0733245
P02765	FETUA	0.76433	0.527513
P02768	ALBU	-0.353641	0.681367
P02771	FETA	0.483547	0.572265
P02774	VTDB	0.837964	0.347662
P02786	TFR1	-0.0558541	0.592813
P02788	TRFL	0.883226	0.343242
P02790	HEMO	0.261653	0.196764
P02792	FRIL	0.552199	0.282296
P02794	FRIH	0.46965	0.273033
P02795	MT2	0.0344289	0.799428
P03886	NU1M	0.34576	0.0294374
P03891	NU2M	0.517828	0.0224932
P03897	NU3M	0.246213	0.474045
P03905	NU4M	-0.00707362	0.960655
P03915	NU5M	0.142283	0.446964
P03923	NU6M	0.504011	0.0402272
P03951	FA11	-0.00564464	0.993058
P04004	VTNC	0.0804147	0.896577
P04040	CATA	0.5161	0.00422802
P04049	RAF1	-0.0352645	0.739752
P04062	GBA1	0.318413	0.0576135
P04066	FUCO	1.0629	0.0287134
P04075	ALDOA	0.13864	0.249261
P04080	CYTB	-0.146632	0.225517
P04083	ANXA1	0.287304	0.0319071
P04114	APOB	0.0469462	0.866382
P04150	GCR	-0.102669	0.158085
P04156	PRIO	-0.00679717	0.966104
P04179	SODM	0.643128	0.0404696
P04181	OAT	0.0952822	0.328934
P04183	KITH	-0.548288	0.0154275
P04216	THY1	0.244471	0.22378
P04217	A1BG	1.33087	0.359761
P04259	K2C6B	-0.60486	0.313502
P04264	K2C1	-0.489271	0.484707
P04406	G3P	0.0183336	0.89753
P04424	ARLY	-0.171719	0.0585542
P04439	HLAA	0.366942	0.0133069
P04632	CPNS1	-0.201401	0.026312
P04732	MT1E	-0.381911	0.190108
P04733	MT1F	-0.273361	0.44375
P04792	HSPB1	-0.323007	0.00510609
P04818	TYSY	0.167552	0.498512
P04843	RPN1	0.0587833	0.533134
P04844	RPN2	0.0305183	0.762381
P04899	GNAI2	0.260318	0.0349479
P04908	H2A1B	-0.504049	0.032536
P04920	B3A2	-0.454432	0.0370944
P04921	GLPC	0.038138	0.873241
P05023	AT1A1	0.100798	0.287814
P05026	AT1B1	-0.114766	0.313271
P05067	A4	0.378943	0.00319945
P05091	ALDH2	0.405416	0.011816
P05106	ITB3	0.45099	0.0149379
P05114	HMGN1	-0.633962	0.00246444
P05120	PAI2	1.18913	0.00477629
P05121	PAI1	-0.352365	0.0558362
P05141	ADT2	0.0103796	0.958497
P05161	ISG15	-0.418964	0.0536434
P05165	PCCA	0.254192	0.04326
P05166	PCCB	0.686455	0.00126476
P05186	PPBT	0.176881	0.572685
P05198	IF2A	-0.0557966	0.431263
P05204	HMGN2	-1.8269	0.00193066
P05230	FGF1	0.5618	0.0617137
P05362	ICAM1	-0.0758023	0.550032
P05386	RLA1	-0.607292	0.00486445
P05387	RLA2	-0.14175	0.176555
P05388	RLA0	-0.0824316	0.5803
P05412	JUN	0.145459	0.622599
P05413	FABPH	0.610107	0.206049
P05423	RPC4	-0.0267487	0.909716
P05452	TETN	0.664571	0.130062
P05455	LA	0.0881301	0.415933
P05543	THBG	1.01818	0.411653
P05546	HEP2	-0.0406635	0.942006
P05556	ITB1	0.534137	0.00511107
P05997	CO5A2	-0.140595	0.374416
P06132	DCUP	-0.486741	0.00434189
P06241	FYN	-0.256357	0.516555
P06396	GELS	0.692927	0.0526407
P06400	RB	-0.422081	0.0844979
P06454	PTMA	-0.792604	0.000891873
P06493	CDK1	-0.155181	0.488852
P06576	ATPB	0.290841	0.0261236
P06703	S10A6	-0.214599	0.326728
P06730	IF4E	-0.0383375	0.640679
P06733	ENOA	-0.268395	0.028754
P06737	PYGL	0.225001	0.0757881
P06744	G6PI	0.0979345	0.339005
P06748	NPM	-0.72651	0.000473596
P06753	TPM3	0.166544	0.231069
P06756	ITAV	0.463724	0.00601282
P06865	HEXA	0.161226	0.201924
P07093	GDN	0.945574	0.00160427
P07099	HYEP	0.517027	0.015196
P07108	ACBP	0.182036	0.259383
P07195	LDHB	0.130045	0.245162
P07199	CENPB	-0.300729	0.144786
P07203	GPX1	-0.0994734	0.495887
P07204	TRBM	-0.821571	0.00321529
P07237	PDIA1	0.128854	0.133879
P07305	H10	0.516592	0.165366
P07311	ACYP1	0.383921	0.118605
P07339	CATD	0.499872	0.0173005
P07355	ANXA2	0.344565	0.0294324
P07384	CAN1	-0.076257	0.286659
P07437	TBB5	-0.124735	0.113423
P07585	PGS2	0.571428	0.0503211
P07602	SAP	0.668552	0.0119357
P07686	HEXB	0.281626	0.139813
P07711	CATL1	0.17309	0.356211
P07737	PROF1	-0.229403	0.0174068
P07738	PMGE	0.331306	0.0675642
P07741	APT	0.178827	0.318132
P07814	SYEP	-0.225689	0.0216125
P07858	CATB	0.422728	0.0173639
P07900	HS90A	-0.236633	0.0326349
P07902	GALT	-0.0652256	0.78462
P07910	HNRPC	-0.310106	0.239836
P07919	QCR6	0.260832	0.0706147
P07942	LAMB1	-0.209088	0.09507
P07947	YES	0.330248	0.0291948
P07951	TPM2	0.0634957	0.603543
P07954	FUMH	0.395053	0.0121438
P07992	ERCC1	0.104475	0.548579
P07996	TSP1	0.237093	0.0291942
P08047	SP1	-1.07023	0.00226614
P08069	IGF1R	0.294055	0.380074
P08123	CO1A2	-0.451958	0.00730771
P08133	ANXA6	0.00579593	0.94704
P08134	RHOC	-0.238221	0.0817424
P08174	DAF	-0.0728847	0.564271
P08195	4F2	-0.485933	0.00657655
P08236	BGLR	0.419744	0.0401566
P08237	PFKAM	0.279549	0.077791
P08238	HS90B	-0.0727536	0.288725
P08240	SRPRA	-0.242738	0.0598721
P08243	ASNS	-0.830115	0.00136536
P08253	MMP2	0.378845	0.00972213
P08294	SODE	0.0916697	0.855978
P08397	HEM3	-0.290983	0.0103115
P08473	NEP	0.515948	0.130094
P08559	ODPA	0.223191	0.0518602
P08574	CY1	0.169871	0.190832
P08579	RU2B	-0.0230535	0.836613
P08582	TRFM	0.569525	0.0532739
P08621	RU17	-0.112181	0.445164
P08648	ITA5	-0.40244	0.00381733
P08651	NFIC	-0.71038	0.0373863
P08670	VIME	-0.485772	0.150037
P08697	A2AP	0.378449	0.645066
P08708	RS17	-0.23461	0.0394584
P08754	GNAI3	0.0649914	0.667339
P08758	ANXA5	0.251453	0.141711
P08842	STS	-0.466142	0.0677477
P08865	RSSA	-0.0702233	0.421045
P08962	CD63	0.00420044	0.989724
P09001	RM03	0.20433	0.0463195
P09012	SNRPA	-0.239978	0.111381
P09038	FGF2	-0.123119	0.367135
P09104	ENOG	0.742459	0.00903345
P09110	THIK	0.289954	0.0131942
P09132	SRP19	0.0402028	0.698995
P09211	GSTP1	-0.0444528	0.731652
P09234	RU1C	-0.196256	0.397036
P09382	LEG1	-0.286183	0.0295285
P09417	DHPR	0.299874	0.0463786
P09429	HMGB1	-0.328299	0.00659362
P09486	SPRC	-0.357113	0.0509709
P09493	TPM1	0.178466	0.25663
P09496	CLCA	-0.0458758	0.707978
P09497	CLCB	0.0236973	0.865319
P09525	ANXA4	0.0325761	0.797368
P09543	CN37	-0.0435632	0.718477
P09601	HMOX1	-0.153768	0.206141
P09619	PGFRB	-0.438589	0.0126984
P09622	DLDH	0.292745	0.0385344
P09651	ROA1	-0.347284	0.0356842
P09661	RU2A	-0.24895	0.0774916
P09669	COX6C	0.045585	0.644728
P09871	C1S	-0.255304	0.591381
P09874	PARP1	-0.171994	0.122357
P09884	DPOLA	-0.196258	0.365389
P09914	IFIT1	-0.53504	0.015896
P09936	UCHL1	-0.0126838	0.880601
P09960	LKHA4	0.747988	0.00414159
P09972	ALDOC	0.668469	0.00537424
P0C0L4	CO4A	0.00567539	0.978131
P0C0S5	H2AZ	-0.0174068	0.923373
P0CAP2	GRL1A	0.00449679	0.986351
P0CG29	GST2	0.107372	0.349938
P0CG38	POTEI	0.63589	0.110427
P0CG39	POTEJ	-0.185063	0.60358
P0CW19	LIMS3	0.378422	0.0418072
P0DI81	TPC2A	0.182769	0.538798
P0DMV8	HS71A	0.434329	0.00591741
P0DP23	CALM1	0.139243	0.504621
P0DPB6	RPAC2	0.0458745	0.763887
P0DPH7	TBA3C	0.147591	0.677819
P0DTL6	ZTRF1	-0.0908643	0.613552
P10114	RAP2A	-0.143074	0.399022
P10155	RO60	0.0437887	0.581667
P10253	LYAG	0.474689	0.0217222
P10301	RRAS	0.251113	0.0998919
P10321	HLAC	-0.172426	0.281353
P10398	ARAF	-0.41735	0.0443764
P10412	H14	-0.92414	0.00514092
P10515	ODP2	0.182151	0.143507
P10586	PTPRF	-0.374087	0.0199642
P10599	THIO	0.395291	0.0308931
P10606	COX5B	0.0489813	0.861672
P10619	PPGB	0.422607	0.031113
P10620	MGST1	-0.0459991	0.745178
P10644	KAP0	0.239876	0.0379519
P10746	HEM4	0.0458149	0.726061
P10768	ESTD	0.178787	0.144377
P10809	CH60	0.136684	0.144764
P10909	CLUS	1.17804	0.00533822
P11021	BIP	-0.0344905	0.676904
P11047	LAMC1	-0.0705217	0.396245
P11117	PPAL	0.0232834	0.881724
P11137	MTAP2	1.33553	0.0135177
P11142	HSP7C	-0.146628	0.0647723
P11166	GTR1	-0.0741805	0.579694
P11169	GTR3	-0.453422	0.0452367
P11172	UMPS	-0.0507133	0.577358
P11177	ODPB	0.305435	0.00400626
P11182	ODB2	0.358512	0.142234
P11216	PYGB	-0.0468702	0.535794
P11217	PYGM	-0.0702107	0.435134
P11233	RALA	0.428892	0.0201185
P11234	RALB	-0.0477342	0.674444
P11274	BCR	-0.563192	0.00757683
P11279	LAMP1	0.468906	0.212701
P11310	ACADM	-0.0525859	0.756626
P11362	FGFR1	-0.410923	0.23642
P11387	TOP1	-0.796178	0.0323416
P11388	TOP2A	-0.278468	0.225347
P11413	G6PD	0.662794	0.00610494
P11441	UBL4A	-0.133779	0.32546
P11498	PYC	0.297489	0.0325185
P11532	DMD	-0.0346314	0.851579
P11586	C1TC	-0.226091	0.0261073
P11717	MPRI	0.355026	0.0368795
P11766	ADHX	0.110216	0.325451
P11802	CDK4	0.355501	0.0133563
P11908	PRPS2	-0.0133933	0.920302
P11940	PABP1	-0.101814	0.423826
P12004	PCNA	-0.504932	0.00885348
P12074	CX6A1	0.344869	0.402893
P12081	HARS1	-0.109265	0.209373
P12109	CO6A1	-0.235484	0.0618407
P12110	CO6A2	-0.339898	0.0161297
P12111	CO6A3	-0.379785	0.0198238
P12235	ADT1	0.489272	0.015756
P12236	ADT3	-0.175038	0.224934
P12268	IMDH2	0.0991376	0.376609
P12270	TPR	-0.176749	0.100983
P12277	KCRB	0.583043	0.027631
P12532	KCRU	0.794239	0.0228345
P12694	ODBA	0.208327	0.0611802
P12814	ACTN1	-0.331991	0.226308
P12821	ACE	0.118526	0.598856
P12931	SRC	-0.0110557	0.9002
P12955	PEPD	0.22624	0.122516
P12956	XRCC6	-0.132001	0.192634
P13010	XRCC5	-0.131895	0.142124
P13051	UNG	0.183278	0.444793
P13073	COX41	0.183824	0.196969
P13196	HEM1	-0.410065	0.410014
P13284	GILT	0.397177	0.353337
P13473	LAMP2	0.193245	0.397174
P13489	RINI	-0.489611	0.00171473
P13611	CSPG2	0.0426097	0.662844
P13612	ITA4	0.346881	0.0101049
P13639	EF2	0.0581057	0.485619
P13645	K1C10	-0.316247	0.66196
P13647	K2C5	-0.826874	0.206997
P13667	PDIA4	0.124769	0.136101
P13674	P4HA1	0.441825	0.00513354
P13693	TCTP	-0.184734	0.0637497
P13716	HEM2	0.613754	0.0110398
P13726	TF	0.40062	0.0548089
P13747	HLAE	-0.0838221	0.68959
P13797	PLST	0.0621988	0.593478
P13798	ACPH	0.0386028	0.716868
P13804	ETFA	0.302539	0.0101575
P13807	GYS1	-0.257444	0.0680064
P13861	KAP2	-0.192003	0.036372
P13929	ENOB	0.00712422	0.968133
P13984	T2FB	0.0437625	0.697404
P13987	CD59	0.178089	0.327262
P13995	MTDC	-0.986925	0.00248684
P14174	MIF	0.0396612	0.718446
P14209	CD99	-0.0240296	0.823853
P14210	HGF	0.600635	0.147247
P14314	GLU2B	0.0339263	0.650528
P14324	FPPS	0.174609	0.102224
P14384	CBPM	0.479866	0.304527
P14406	CX7A2	0.186319	0.470517
P14550	AK1A1	0.157605	0.235341
P14618	KPYM	0.00168056	0.98654
P14621	ACYP2	-0.604221	0.0576821
P14625	ENPL	0.231553	0.0405392
P14635	CCNB1	-0.313821	0.411937
P14649	MYL6B	-0.0447561	0.902408
P14678	RSMB	-0.237874	0.0547785
P14735	IDE	-0.128254	0.169473
P14854	CX6B1	0.260653	0.147395
P14866	HNRPL	-0.276758	0.0930156
P14868	SYDC	-0.110257	0.22665
P14921	ETS1	-0.753142	0.0330116
P14923	PLAK	-0.150692	0.780095
P14927	QCR7	0.0614959	0.62894
P15056	BRAF	-0.127495	0.489485
P15090	FABP4	-0.0473639	0.940547
P15104	GLNA	0.179545	0.249284
P15121	ALDR	0.528604	0.00739969
P15144	AMPN	0.554221	0.0220404
P15151	PVR	-0.366331	0.00605193
P15153	RAC2	0.205976	0.163521
P15170	ERF3A	-0.144322	0.10126
P15289	ARSA	0.295247	0.040444
P15291	B4GT1	0.222925	0.341194
P15311	EZRI	-0.172503	0.171739
P15374	UCHL3	0.564755	0.00472127
P15407	FOSL1	-1.28506	0.0169645
P15408	FOSL2	-0.22419	0.498848
P15502	ELN	-0.297836	0.401682
P15529	MCP	0.235836	0.0633072
P15531	NDKA	-0.171811	0.115339
P15559	NQO1	1.13438	0.00292775
P15586	GNS	0.514942	0.0102057
P15622	ZN250	0.2835	0.252083
P15735	PHKG2	-0.135418	0.579019
P15848	ARSB	-0.415424	0.0113108
P15880	RS2	-0.152644	0.0677682
P15924	DESP	0.110435	0.359374
P15927	RFA2	-0.0370629	0.795023
P15954	COX7C	0.0798434	0.802085
P16035	TIMP2	-0.416181	0.0131127
P16070	CD44	-0.0599104	0.601548
P16083	NQO2	0.403412	0.0128083
P16112	PGCA	-1.29411	0.00315907
P16152	CBR1	0.335911	0.0156038
P16219	ACADS	-0.535475	0.00644924
P16220	CREB1	-0.193243	0.341854
P16234	PGFRA	0.172379	0.226006
P16260	GDC	-0.694179	0.0807579
P16278	BGAL	0.097009	0.587587
P16298	PP2BB	-0.0998726	0.461525
P16333	NCK1	0.28159	0.0976106
P16401	H15	-0.55389	0.137169
P16402	H13	-0.613033	0.158145
P16403	H12	-0.474638	0.242389
P16435	NCPR	0.0545564	0.48744
P16455	MGMT	-0.475472	0.00490195
P16591	FER	-0.245252	0.147249
P16615	AT2A2	-0.054172	0.621951
P16671	CD36	1.56705	0.0128924
P16930	FAAA	0.185735	0.130226
P16949	STMN1	-0.669586	0.00059731
P16989	YBOX3	-0.13654	0.381878
P17027	ZNF23	-0.446722	0.385397
P17050	NAGAB	-0.0330867	0.720511
P17096	HMGA1	-0.227427	0.443548
P17152	TMM11	-0.186602	0.195733
P17174	AATC	-0.339319	0.00876932
P17252	KPCA	0.370027	0.00728639
P17275	JUNB	-0.0759895	0.68652
P17301	ITA2	0.519965	0.0162648
P17302	CXA1	0.139772	0.612447
P17342	ANPRC	0.011525	0.963453
P17405	ASM	0.215304	0.123041
P17480	UBF1	-0.550686	0.0163785
P17535	JUND	-0.22901	0.452608
P17544	ATF7	-0.356829	0.11363
P17568	NDUB7	0.136177	0.290149
P17612	KAPCA	0.253053	0.115811
P17655	CAN2	-0.154149	0.0707949
P17676	CEBPB	-0.888146	0.00653574
P17706	PTN2	-0.111874	0.492416
P17812	PYRG1	-0.48069	0.00522533
P17813	EGLN	-0.927997	0.00174736
P17844	DDX5	-0.10573	0.536124
P17858	PFKAL	-0.268236	0.0216894
P17900	SAP3	0.532072	0.0156037
P17931	LEG3	0.175924	0.235119
P17936	IBP3	0.30477	0.107212
P17980	PRS6A	-0.0383251	0.583116
P17987	TCPA	0.0141831	0.832458
P18031	PTN1	0.0724927	0.447994
P18074	ERCC2	0.113985	0.394734
P18077	RL35A	-0.234435	0.439186
P18084	ITB5	-0.0377265	0.693711
P18085	ARF4	-0.131254	0.277924
P18124	RL7	-0.113942	0.159846
P18206	VINC	0.160395	0.26307
P18433	PTPRA	0.294668	0.0851383
P18440	ARY1	-0.20344	0.338375
P18510	IL1RA	1.81536	0.0535027
P18583	SON	-0.436844	0.0270578
P18615	NELFE	-0.0611594	0.820386
P18621	RL17	-0.0885103	0.34399
P18669	PGAM1	0.138712	0.307165
P18754	RCC1	-0.423149	0.00823339
P18846	ATF1	-0.701992	0.134981
P18850	ATF6A	-0.160175	0.63647
P18858	DNLI1	-0.229875	0.189192
P18859	ATP5J	0.344373	0.0152608
P18887	XRCC1	-0.575299	0.00364718
P19021	AMD	-0.230772	0.659653
P19022	CADH2	-0.193848	0.0758363
P19099	C11B2	0.478277	0.583797
P19174	PLCG1	0.0401929	0.721262
P19256	LFA3	-0.0950505	0.373593
P19338	NUCL	-0.580368	0.147595
P19367	HXK1	0.25161	0.0362024
P19387	RPB3	-0.122357	0.374623
P19388	RPAB1	-0.0968332	0.310097
P19404	NDUV2	0.244762	0.0131323
P19447	ERCC3	0.384486	0.0797186
P19474	RO52	-0.222157	0.0403714
P19525	E2AK2	-0.197945	0.0786743
P19532	TFE3	-1.01385	0.00121568
P19623	SPEE	-0.261605	0.0244732
P19634	SL9A1	0.159953	0.0985446
P19784	CSK22	0.0901864	0.457941
P19823	ITIH2	0.833747	0.259002
P19838	NFKB1	-0.41598	0.00193356
P20020	AT2B1	0.290117	0.0264966
P20042	IF2B	-0.108803	0.2157
P20073	ANXA7	-0.029716	0.722385
P20290	BTF3	-0.23732	0.192503
P20337	RAB3B	0.113994	0.502671
P20338	RAB4A	-0.104073	0.287311
P20339	RAB5A	0.0765884	0.547809
P20340	RAB6A	-0.19733	0.0567343
P20585	MSH3	-0.278517	0.097359
P20594	ANPRB	0.099375	0.610239
P20618	PSB1	0.0631717	0.511379
P20645	MPRD	0.000185537	0.998703
P20674	COX5A	-0.126729	0.302253
P20700	LMNB1	-0.386837	0.0191856
P20742	PZP	0.662234	0.0674218
P20810	ICAL	-0.0925215	0.430478
P20839	IMDH1	-0.337321	0.0135759
P20908	CO5A1	-0.216499	0.149309
P20933	ASPG	-0.754764	0.0706808
P20936	RASA1	-0.0447112	0.629612
P20962	PTMS	-0.515769	0.0405656
P21127	CD11B	0.0359043	0.761305
P21266	GSTM3	0.638943	0.0138428
P21281	VATB2	0.313942	0.0163978
P21283	VATC1	0.252138	0.083125
P21291	CSRP1	0.453629	0.0179111
P21333	FLNA	0.0132217	0.884656
P21359	NF1	0.0501663	0.596624
P21399	ACOHC	-0.102169	0.294164
P21580	TNAP3	-0.275455	0.610557
P21589	5NTD	0.290946	0.35212
P21757	MSRE	-0.375225	0.0426092
P21796	VDAC1	0.229936	0.143325
P21810	PGS1	-0.723175	0.0142924
P21912	SDHB	0.484306	0.00703893
P21926	CD9	0.581521	0.0451102
P21953	ODBB	0.0753794	0.601739
P21964	COMT	-0.591588	0.0219313
P21980	TGM2	0.837097	0.0179197
P22033	MUTA	0.329897	0.0108653
P22059	OSBP1	0.109806	0.292614
P22061	PIMT	0.278445	0.0311712
P22087	FBRL	-0.2836	0.0438275
P22102	PUR2	-0.0854336	0.262329
P22105	TENX	0.456093	0.0703503
P22234	PUR6	-0.110606	0.189447
P22307	SCP2	0.349372	0.0144823
P22314	UBA1	0.095743	0.278038
P22392	NDKB	-0.1796	0.0632629
P22413	ENPP1	0.647584	0.0214958
P22570	ADRO	0.696671	0.00348116
P22626	ROA2	-0.3434	0.0253197
P22670	RFX1	-0.233837	0.383906
P22681	CBL	0.0369534	0.704846
P22692	IBP4	0.169951	0.554813
P22694	KAPCB	0.1252	0.160417
P22695	QCR2	0.289514	0.020037
P22830	HEMH	0.169513	0.113767
P23142	FBLN1	0.663216	0.00464994
P23193	TCEA1	-0.546725	0.00263455
P23219	PGH1	0.22687	0.0388646
P23229	ITA6	0.0104618	0.935011
P23246	SFPQ	-0.314252	0.0673045
P23258	TBG1	-0.242428	0.0196919
P23284	PPIB	0.0492856	0.666998
P23368	MAOM	0.38421	0.00716456
P23381	SYWC	-0.28194	0.0459608
P23396	RS3	-0.0842797	0.438256
P23434	GCSH	-0.276546	0.468887
P23443	KS6B1	-0.277888	0.188391
P23458	JAK1	0.000790416	0.994042
P23470	PTPRG	0.335167	0.00461907
P23497	SP100	-0.0862684	0.505397
P23526	SAHH	-0.236944	0.0136832
P23528	COF1	-0.0239783	0.787419
P23588	IF4B	0.00692274	0.960571
P23610	HAP40	0.266372	0.205665
P23634	AT2B4	0.250536	0.0264674
P23743	DGKA	0.687367	0.00452795
P23786	CPT2	0.370987	0.0423821
P23919	KTHY	-0.383339	0.0123142
P23921	RIR1	-0.355956	0.0314034
P24310	CX7A1	-0.0881998	0.636134
P24385	CCND1	0.309927	0.260121
P24386	RAE1	-0.222907	0.0730655
P24390	ERD21	0.125322	0.642914
P24468	COT2	-0.607765	0.00956821
P24534	EF1B	-0.337829	0.0663952
P24539	AT5F1	0.363345	0.00642712
P24592	IBP6	-0.230025	0.133111
P24593	IBP5	1.12573	0.00309659
P24666	PPAC	-0.222982	0.116977
P24723	KPCL	0.0851515	0.47132
P24752	THIL	0.326359	0.0204469
P24821	TENA	0.574812	0.0484832
P24844	MYL9	-0.830802	0.000995784
P24928	RPB1	-0.107287	0.288913
P24941	CDK2	-0.113026	0.500909
P25098	ARBK1	-0.281379	0.0567093
P25116	PAR1	0.0527402	0.80762
P25205	MCM3	-0.633252	0.0107144
P25208	NFYB	-0.269297	0.253361
P25325	THTM	0.227127	0.0246388
P25398	RS12	-0.116625	0.213207
P25440	BRD2	-0.334468	0.151891
P25445	TNR6	-0.309806	0.0502901
P25490	TYY1	-0.515987	0.0155689
P25685	DNJB1	-0.172006	0.131159
P25686	DNJB2	-0.446106	0.0107215
P25705	ATPA	0.251334	0.10795
P25786	PSA1	0.000639161	0.994675
P25787	PSA2	0.0172931	0.8319
P25788	PSA3	-0.0233329	0.808624
P25789	PSA4	-0.005933	0.962212
P26006	ITA3	0.472805	0.0238275
P26022	PTX3	-0.192059	0.288243
P26038	MOES	-0.256122	0.0775868
P26196	DDX6	-0.0692613	0.358334
P26232	CTNA2	-0.088537	0.784844
P26358	DNMT1	-0.410823	0.0235565
P26368	U2AF2	-0.218542	0.18576
P26373	RL13	-0.125517	0.142217
P26374	RAE2	0.114845	0.683992
P26440	IVD	0.0880799	0.457963
P26447	S10A4	0.47929	0.0129446
P26572	MGAT1	-0.201987	0.103642
P26583	HMGB2	-0.45621	0.00669574
P26599	PTBP1	-0.34181	0.020778
P26639	SYTC	-0.0984563	0.191777
P26640	SYVC	0.015512	0.820818
P26641	EF1G	0.152182	0.160757
P26885	FKBP2	-0.126933	0.169678
P27105	STOM	0.366654	0.0516448
P27144	KAD4	0.138869	0.179907
P27338	AOFB	0.419492	0.432255
P27348	1433T	0.0120706	0.880252
P27361	MK03	-0.0472546	0.583982
P27448	MARK3	-0.075182	0.501387
P27449	VATL	0.254766	0.233721
P27487	DPP4	0.514025	0.109947
P27540	ARNT	0.0776638	0.704384
P27635	RL10	-0.132629	0.222424
P27658	CO8A1	1.00552	0.049375
P27694	RFA1	-0.191816	0.0404823
P27695	APEX1	-0.297933	0.00187155
P27707	DCK	-0.378902	0.0179308
P27708	PYR1	-0.527449	0.00819032
P27797	CALR	0.0651971	0.47097
P27816	MAP4	-0.209544	0.0491608
P27824	CALX	-0.0601355	0.480012
P27986	P85A	0.20092	0.412063
P28062	PSB8	-0.0942842	0.39447
P28065	PSB9	0.333068	0.0781672
P28066	PSA5	-0.0523248	0.529901
P28070	PSB4	-0.12747	0.335386
P28072	PSB6	-0.0779595	0.49495
P28074	PSB5	0.031832	0.699652
P28161	GSTM2	0.587208	0.0163998
P28288	ABCD3	0.421704	0.00987492
P28290	ITPI2	0.154134	0.149213
P28300	LYOX	-0.536013	0.00106917
P28331	NDUS1	0.255607	0.0450379
P28332	ADH6	-0.0468719	0.779333
P28340	DPOD1	-0.28635	0.0972031
P28347	TEAD1	-0.364383	0.0202844
P28370	SMCA1	-0.261526	0.0636881
P28482	MK01	-0.0252835	0.763964
P28702	RXRB	-0.0536797	0.816354
P28715	ERCC5	-0.0339991	0.887253
P28799	GRN	0.466241	0.0284647
P28827	PTPRM	-0.0200797	0.879823
P28838	AMPL	0.0979702	0.305328
P29083	T2EA	0.0965046	0.438784
P29084	T2EB	-0.576908	0.0246444
P29144	TPP2	0.0426391	0.552343
P29218	IMPA1	-0.0917572	0.483274
P29279	CCN2	0.151235	0.489861
P29317	EPHA2	-0.182386	0.148458
P29353	SHC1	0.0271577	0.830619
P29372	3MG	-0.223725	0.0833996
P29373	RABP2	0.373619	0.142252
P29374	ARI4A	0.268428	0.604458
P29401	TKT	0.277405	0.0293425
P29466	CASP1	-0.822691	0.193965
P29536	LMOD1	-0.144438	0.654746
P29558	RBMS1	-0.265712	0.136235
P29590	PML	0.250954	0.0835054
P29692	EF1D	-0.113386	0.234996
P29966	MARCS	0.0697949	0.571678
P29992	GNA11	0.214367	0.0374968
P30038	AL4A1	-0.144942	0.204396
P30039	PBLD	-0.314564	0.410009
P30040	ERP29	-0.10601	0.227997
P30041	PRDX6	0.0988527	0.330058
P30043	BLVRB	0.3074	0.048052
P30044	PRDX5	0.0754127	0.499852
P30046	DOPD	-0.0481728	0.655646
P30048	PRDX3	0.103808	0.341248
P30049	ATPD	0.247883	0.045869
P30050	RL12	-0.0610988	0.619525
P30084	ECHM	0.240819	0.0141003
P30085	KCY	-0.104486	0.196793
P30086	PEBP1	-0.0927231	0.451807
P30101	PDIA3	0.043304	0.654006
P30153	2AAA	-0.0293883	0.664277
P30154	2AAB	-0.0595742	0.610384
P30260	CDC27	-0.00688992	0.956307
P30405	PPIF	-0.408886	0.0761325
P30414	NKTR	-0.322777	0.382422
P30419	NMT1	-0.080725	0.467657
P30519	HMOX2	-0.143936	0.194827
P30520	PURA2	-0.374217	0.00450207
P30530	UFO	-0.448486	0.0161144
P30533	AMRP	0.146573	0.106899
P30536	TSPO	-0.746457	0.0488443
P30559	OXYR	-1.20596	0.00186966
P30566	PUR8	-0.29309	0.00134997
P30622	CLIP1	-0.480882	0.00349239
P30626	SORCN	0.0777504	0.391335
P30711	GSTT1	-0.0964709	0.690038
P30740	ILEU	-0.0903026	0.599899
P30825	CTR1	-0.708869	0.00695806
P30837	AL1B1	0.148229	0.212602
P30876	RPB2	-0.0934798	0.292706
P31040	SDHA	0.499785	0.00249623
P31146	COR1A	0.372227	0.420413
P31150	GDIA	0.037979	0.681217
P31153	METK2	-0.0519846	0.48273
P31273	HXC8	-0.589826	0.0652126
P31327	CPSM	0.133215	0.305455
P31350	RIR2	0.0675105	0.684432
P31431	SDC4	0.49253	0.166883
P31483	TIA1	-0.373138	0.0193063
P31513	FMO3	-0.608149	0.224636
P31641	SC6A6	-0.405952	0.0923101
P31689	DNJA1	0.0390794	0.742973
P31749	AKT1	-0.0590706	0.567872
P31751	AKT2	-0.107534	0.176791
P31930	QCR1	0.209254	0.0967691
P31937	3HIDH	0.716786	0.0023177
P31939	PUR9	-0.0980379	0.296488
P31942	HNRH3	-0.35788	0.0688245
P31943	HNRH1	-0.286612	0.0343321
P31946	1433B	0.0175917	0.885623
P31948	STIP1	0.0435959	0.557484
P31949	S10AB	-0.302899	0.0353425
P32119	PRDX2	0.0295725	0.786069
P32189	GLPK	0.793596	0.0232298
P32320	CDD	-0.292862	0.23731
P32321	DCTD	-0.343103	0.00248256
P32322	P5CR1	-0.233717	0.0672059
P32418	NAC1	-0.635683	0.000417166
P32455	GBP1	-0.235561	0.0394409
P32456	GBP2	0.0449013	0.867882
P32519	ELF1	-0.386158	0.111821
P32780	TF2H1	0.0460757	0.833803
P32856	STX2	-0.0950106	0.571261
P32929	CGL	-0.546663	0.00706077
P32969	RL9	-0.0568424	0.73645
P32970	CD70	0.745804	0.0713925
P33121	ACSL1	0.138039	0.141151
P33176	KINH	-0.151344	0.070406
P33240	CSTF2	-0.314615	0.0780886
P33316	DUT	-0.243254	0.0469673
P33527	MRP1	0.21077	0.0661907
P33552	CKS2	-0.864787	0.0157613
P33764	S10A3	0.180088	0.604079
P33897	ABCD1	0.13782	0.439085
P33908	MA1A1	-0.31839	0.089206
P33981	TTK	-0.108627	0.666658
P33991	MCM4	-0.603811	0.0128411
P33992	MCM5	-0.626468	0.00982221
P33993	MCM7	-0.639842	0.00512293
P34059	GALNS	0.223932	0.0401298
P34741	SDC2	0.484713	0.0895923
P34810	CD68	-0.16848	0.67449
P34896	GLYC	-0.0921782	0.429634
P34897	GLYM	-0.11529	0.206647
P34931	HS71L	-0.347822	0.119772
P34932	HSP74	0.13436	0.132843
P34949	MPI	0.284322	0.0620903
P35030	TRY3	1.0463	0.0165757
P35052	GPC1	-0.576426	0.0343761
P35080	PROF2	0.498093	0.0111652
P35221	CTNA1	-0.154104	0.0377932
P35222	CTNB1	-0.0982655	0.202617
P35232	PHB1	0.150396	0.170925
P35237	SPB6	-0.268706	0.512725
P35240	MERL	0.171334	0.112485
P35241	RADI	-0.0649598	0.597722
P35244	RFA3	0.08139	0.318514
P35249	RFC4	-0.344537	0.00452035
P35250	RFC2	0.0656278	0.678104
P35251	RFC1	0.0236794	0.906631
P35268	RL22	0.0507461	0.458008
P35269	T2FA	0.171135	0.207936
P35270	SPRE	-0.275625	0.0633014
P35348	ADA1A	0.350777	0.566827
P35442	TSP2	0.143259	0.172991
P35475	IDUA	0.368404	0.202071
P35520	CBS	-0.992265	0.00169572
P35527	K1C9	-0.86535	0.169827
P35555	FBN1	0.23224	0.0496521
P35573	GDE	0.324047	0.0295462
P35579	MYH9	0.245887	0.77142
P35580	MYH10	0.0453192	0.946141
P35606	COPB2	0.0878713	0.384333
P35609	ACTN2	-0.937929	0.0239723
P35610	SOAT1	-0.47182	0.00485281
P35611	ADDA	0.178889	0.0682077
P35612	ADDB	0.0374844	0.801869
P35613	BASI	0.139277	0.150355
P35625	TIMP3	0.0192129	0.883898
P35637	FUS	-0.650525	0.00226633
P35658	NU214	-0.216093	0.100243
P35659	DEK	-0.24052	0.0179561
P35749	MYH11	0.25759	0.770439
P35754	GLRX1	0.814145	0.00565562
P35813	PPM1A	0.235876	0.0283588
P35908	K22E	-0.288235	0.608361
P35914	HMGCL	0.0596488	0.563047
P35998	PRS7	0.0608423	0.340756
P36021	MOT8	0.0290286	0.88893
P36404	ARL2	0.00577375	0.95225
P36405	ARL3	0.317135	0.0240181
P36507	MP2K2	0.0341898	0.670731
P36542	ATPG	0.365042	0.0215357
P36543	VATE1	0.219298	0.18689
P36551	HEM6	0.403314	0.0101977
P36578	RL4	-0.156247	0.146637
P36639	8ODP	-0.385738	0.0611006
P36776	LONM	0.128086	0.149707
P36871	PGM1	-0.0373335	0.782042
P36873	PP1G	0.0969804	0.216888
P36894	BMR1A	-0.313571	0.356338
P36897	TGFR1	-0.329415	0.421559
P36915	GNL1	0.065598	0.4599
P36941	TNR3	-0.0617431	0.712227
P36954	RPB9	-0.25459	0.14142
P36955	PEDF	0.644375	0.432788
P36957	ODO2	0.296917	0.0247402
P36959	GMPR1	0.983023	0.0279803
P36969	GPX4	0.191996	0.234614
P37108	SRP14	-0.257636	0.0263288
P37173	TGFR2	0.496058	0.00710691
P37198	NUP62	-0.31054	0.022215
P37235	HPCL1	0.0598727	0.55092
P37268	FDFT	0.0617906	0.768638
P37275	ZEB1	-0.385104	0.0764458
P37802	TAGL2	0.116886	0.332977
P37837	TALDO	0.231824	0.0468441
P38117	ETFB	0.198163	0.0848966
P38159	RBMX	-0.114452	0.677623
P38432	COIL	-0.561302	0.238016
P38435	VKGC	0.316344	0.022264
P38571	LICH	0.77801	0.00244426
P38606	VATA	0.402507	0.0107744
P38646	GRP75	-0.0213716	0.815203
P38919	IF4A3	-0.17776	0.143816
P38936	CDN1A	0.622661	0.383781
P39019	RS19	-0.0755045	0.445663
P39023	RL3	-0.119602	0.356948
P39060	COIA1	0.592398	0.168222
P39656	OST48	0.0143195	0.896509
P39687	AN32A	-0.0237638	0.802711
P39748	FEN1	-0.285682	0.18171
P39880	CUX1	-0.165971	0.222345
P40121	CAPG	0.0551408	0.583524
P40123	CAP2	0.254677	0.425954
P40189	IL6RB	-0.0772485	0.75187
P40222	TXLNA	-0.289186	0.0157135
P40227	TCPZ	-0.0514566	0.46921
P40261	NNMT	-0.276083	0.100322
P40306	PSB10	-0.887438	0.0129784
P40337	VHL	-0.477279	0.0239473
P40424	PBX1	-0.46858	0.314078
P40425	PBX2	-0.0985118	0.766019
P40429	RL13A	-0.0364036	0.745141
P40616	ARL1	0.122909	0.230465
P40692	MLH1	0.0436299	0.86406
P40763	STAT3	0.136419	0.128125
P40818	UBP8	0.141976	0.201513
P40855	PEX19	0.237213	0.219007
P40925	MDHC	0.434622	0.0157075
P40926	MDHM	0.301722	0.0302569
P40937	RFC5	-0.343432	0.055479
P40938	RFC3	-0.278036	0.139756
P40939	ECHA	0.453108	0.00316902
P41091	IF2G	-0.0238178	0.742996
P41134	ID1	0.151452	0.608342
P41208	CETN2	0.293031	0.13096
P41214	EIF2D	-0.302003	0.00639106
P41219	PERI	-0.108113	0.780322
P41221	WNT5A	0.319129	0.248978
P41223	BUD31	-0.673158	0.000755852
P41226	UBA7	-0.499504	0.0114623
P41227	NAA10	-0.0616225	0.516331
P41236	IPP2	0.10139	0.456605
P41240	CSK	-0.031165	0.682683
P41250	GARS	-0.289931	0.0134763
P41252	SYIC	-0.148176	0.110762
P41567	EIF1	-0.163721	0.52246
P41743	KPCI	-0.167275	0.275197
P42025	ACTY	-0.112973	0.46824
P42126	ECI1	-0.181313	0.186097
P42166	LAP2A	-0.425969	0.0143431
P42224	STAT1	0.347383	0.0061614
P42226	STAT6	-0.301539	0.0499843
P42229	STA5A	-0.547365	0.00408805
P42285	MTREX	-0.464008	0.00537452
P42330	AK1C3	0.595617	0.0550476
P42336	PK3CA	0.0289833	0.828849
P42345	MTOR	0.0931499	0.233818
P42356	PI4KA	0.166402	0.0718525
P42566	EPS15	0.0289877	0.688041
P42574	CASP3	-0.00107481	0.990283
P42575	CASP2	-0.348673	0.275825
P42677	RS27	-0.207628	0.0784862
P42695	CNDD3	-0.495733	0.0939655
P42696	RBM34	-0.0323832	0.870601
P42704	LPPRC	0.149261	0.0815454
P42765	THIM	0.254566	0.02824
P42766	RL35	-0.102185	0.519
P42772	CDN2B	0.18704	0.692719
P42773	CDN2C	0.185699	0.29057
P42785	PCP	0.766497	0.00844264
P42858	HD	0.197127	0.0815475
P42892	ECE1	-0.111719	0.326282
P42898	MTHR	-0.304154	0.526007
P43007	SATT	-0.671118	0.00536798
P43034	LIS1	-0.102809	0.22354
P43121	MUC18	0.265335	0.190237
P43155	CACP	0.219004	0.0737163
P43235	CATK	0.32027	0.471816
P43243	MATR3	-0.144937	0.432127
P43246	MSH2	-0.26437	0.0296955
P43250	GRK6	0.0507946	0.827098
P43251	BTD	0.451525	0.0947391
P43304	GPDM	0.00413543	0.965883
P43307	SSRA	0.0192956	0.897229
P43353	AL3B1	0.365725	0.0335767
P43378	PTN9	-0.263481	0.0233798
P43487	RANG	-0.46898	0.000951292
P43490	NAMPT	0.0941765	0.187874
P43686	PRS6B	0.0483463	0.511081
P43897	EFTS	0.326354	0.0285704
P45877	PPIC	-0.145657	0.592496
P45880	VDAC2	0.362136	0.0124753
P45954	ACDSB	0.579556	0.00318305
P45973	CBX5	-0.276764	0.250951
P45974	UBP5	-0.260525	0.0137872
P45983	MK08	-0.091818	0.717071
P45984	MK09	0.149485	0.240434
P45985	MP2K4	0.0504583	0.615226
P46013	KI67	-0.386699	0.0238579
P46019	KPB2	-0.383825	0.169903
P46060	RAGP1	-0.237036	0.078778
P46063	RECQ1	0.0304406	0.722848
P46087	NOP2	-0.428219	0.0143843
P46100	ATRX	-0.24118	0.0203596
P46108	CRK	0.122124	0.291365
P46109	CRKL	0.0799801	0.38617
P46199	IF2M	0.101728	0.516382
P46379	BAG6	-0.0799881	0.320427
P46439	GSTM5	-0.291838	0.329009
P46459	NSF	0.112637	0.0979478
P46734	MP2K3	0.162101	0.0580803
P46736	BRCC3	0.0164004	0.914915
P46776	RL27A	-0.181096	0.30279
P46777	RL5	-0.0962582	0.299407
P46778	RL21	-0.0661479	0.508758
P46779	RL28	-0.0272406	0.778011
P46781	RS9	-0.0755971	0.451955
P46782	RS5	-0.0956831	0.5642
P46783	RS10	-0.195892	0.3072
P46821	MAP1B	-0.452587	0.0113799
P46926	GNPI1	0.150945	0.356056
P46934	NEDD4	-0.466375	0.0834558
P46937	YAP1	-0.918795	0.000687603
P46939	UTRN	-0.272862	0.0161401
P46940	IQGA1	-0.108553	0.193814
P46976	GLYG	-0.358856	0.127293
P46977	STT3A	0.133166	0.111849
P47224	MSS4	-0.0722488	0.607806
P47712	PA24A	0.694534	0.00149707
P47755	CAZA2	0.244217	0.0632775
P47756	CAPZB	0.113139	0.224855
P47813	IF1AX	-0.109221	0.327698
P47895	AL1A3	0.436539	0.0287596
P47897	SYQ	-0.125798	0.0944123
P47914	RL29	-0.385455	0.144392
P47974	TISD	-0.0515066	0.775734
P47985	UCRI	0.157093	0.179456
P48047	ATPO	0.233337	0.082299
P48059	LIMS1	0.278757	0.0678578
P48060	GLIP1	0.227253	0.223517
P48061	SDF1	0.364075	0.307966
P48067	SC6A9	-1.0562	0.019588
P48147	PPCE	0.421668	0.0115886
P48163	MAOX	0.072921	0.499109
P48200	IREB2	0.65304	0.127808
P48426	PI42A	0.101147	0.370111
P48444	COPD	-0.00892759	0.89969
P48449	LSS	0.177854	0.0482371
P48454	PP2BC	-0.281166	0.358157
P48506	GSH1	0.284093	0.0904318
P48507	GSH0	0.126562	0.188816
P48509	CD151	-0.300951	0.0266016
P48553	TPC10	-0.156276	0.543947
P48556	PSMD8	-0.0867735	0.525549
P48634	PRC2A	-0.128362	0.139471
P48637	GSHB	-0.173339	0.125561
P48643	TCPE	0.0315061	0.618619
P48651	PTSS1	-0.14011	0.493267
P48681	NEST	0.690931	0.0124799
P48723	HSP13	0.0198493	0.857142
P48729	KC1A	-0.197397	0.103838
P48730	KC1D	-0.0938955	0.474418
P48735	IDHP	-0.150231	0.0971091
P48739	PIPNB	0.0618842	0.569064
P48741	HSP77	-0.00581717	0.942871
P48745	CCN3	0.124199	0.554859
P48960	AGRE5	-0.770516	0.00287457
P49005	DPOD2	-0.333661	0.175921
P49006	MRP	-0.187788	0.525912
P49023	PAXI	0.0108861	0.939864
P49137	MAPK2	0.0947805	0.63053
P49184	DNSL1	0.292931	0.135673
P49189	AL9A1	0.0946316	0.302003
P49207	RL34	-0.233189	0.191066
P49247	RPIA	-0.234459	0.157281
P49257	LMAN1	0.291543	0.015604
P49281	NRAM2	-0.220085	0.420288
P49321	NASP	-0.358454	0.0143025
P49327	FAS	-0.0187208	0.803223
P49354	FNTA	-0.00855552	0.910257
P49356	FNTB	-0.254943	0.11991
P49366	DHYS	0.230207	0.280896
P49368	TCPG	0.0429444	0.538382
P49406	RM19	-0.0795346	0.474354
P49407	ARRB1	0.0706702	0.733898
P49411	EFTU	0.268951	0.0248424
P49418	AMPH	0.0884759	0.432574
P49419	AL7A1	0.35944	0.0203304
P49441	INPP	-0.0394469	0.746882
P49454	CENPF	-0.245775	0.0447682
P49458	SRP09	-0.186852	0.0861767
P49459	UBE2A	-0.21924	0.478735
P49585	PCY1A	-0.225405	0.0317686
P49588	SYAC	-0.223477	0.064567
P49589	SYCC	-0.0683579	0.339442
P49590	SYHM	0.0326435	0.853646
P49591	SYSC	-0.0192521	0.817011
P49593	PPM1F	-0.171866	0.0552391
P49642	PRI1	-1.05993	0.000733789
P49643	PRI2	-0.470832	0.0427416
P49662	CASP4	-0.283736	0.0209832
P49703	ARL4D	-0.878415	0.0225172
P49716	CEBPD	-0.216387	0.503514
P49720	PSB3	0.0365658	0.692065
P49721	PSB2	0.0273076	0.800714
P49736	MCM2	-0.659553	0.00914823
P49747	COMP	-0.47263	0.0892547
P49748	ACADV	0.165887	0.167509
P49750	YLPM1	0.220036	0.297674
P49754	VPS41	0.26594	0.0267722
P49755	TMEDA	-0.0194916	0.872396
P49756	RBM25	-0.312052	0.0573149
P49757	NUMB	0.015075	0.896215
P49768	PSN1	-0.128086	0.275364
P49770	EI2BB	-0.0961346	0.34141
P49773	HINT1	-0.322904	0.0859713
P49790	NU153	-0.228233	0.14504
P49792	RBP2	-0.124135	0.225973
P49815	TSC2	0.169917	0.297668
P49821	NDUV1	0.248311	0.0843911
P49840	GSK3A	-0.063514	0.451901
P49841	GSK3B	0.00102476	0.990612
P49848	TAF6	0.0336382	0.909468
P49902	5NTC	-0.0364741	0.694241
P49903	SPS1	-0.146952	0.233374
P49914	MTHFS	-0.130836	0.542665
P49915	GUAA	0.0675386	0.366598
P49916	DNLI3	-0.48964	0.0185212
P49917	DNLI4	-0.00174867	0.994921
P49959	MRE11	-0.068624	0.438547
P50135	HNMT	-0.0721377	0.578067
P50148	GNAQ	0.07603	0.413731
P50213	IDH3A	0.117745	0.214365
P50238	CRIP1	0.400297	0.18068
P50281	MMP14	-0.195877	0.0765376
P50336	PPOX	0.358985	0.0304079
P50395	GDIB	-0.0493171	0.545153
P50402	EMD	0.0820629	0.406865
P50416	CPT1A	0.22068	0.0769818
P50452	SPB8	-0.320959	0.15712
P50453	SPB9	-0.532748	0.275036
P50454	SERPH	-0.396248	0.0134205
P50479	PDLI4	-0.0653462	0.514399
P50502	F10A1	0.105516	0.223967
P50542	PEX5	0.269166	0.0385598
P50552	VASP	0.0646396	0.459549
P50570	DYN2	0.036226	0.610795
P50579	MAP2	-0.108338	0.239124
P50583	AP4A	-0.108694	0.290161
P50748	KNTC1	-0.279097	0.174441
P50749	RASF2	-0.315174	0.22774
P50750	CDK9	0.0246956	0.896124
P50851	LRBA	0.250184	0.125994
P50895	BCAM	1.4757	0.00898397
P50897	PPT1	-0.15189	0.168118
P50914	RL14	-0.180891	0.296892
P50990	TCPQ	0.000224069	0.99704
P50991	TCPD	-0.0315578	0.626665
P50993	AT1A2	-0.288821	0.1555
P50995	ANX11	-0.0650825	0.500545
P51003	PAPOA	0.076024	0.414588
P51114	FXR1	0.0747487	0.571951
P51116	FXR2	-0.0649135	0.564088
P51148	RAB5C	0.117873	0.301983
P51149	RAB7A	0.0837489	0.485551
P51151	RAB9A	0.121846	0.428058
P51153	RAB13	0.143126	0.259473
P51159	RB27A	-0.16854	0.320994
P51178	PLCD1	0.584143	0.00682457
P51398	RT29	0.0839742	0.296365
P51452	DUS3	-0.150115	0.207761
P51531	SMCA2	-0.178877	0.22882
P51532	SMCA4	-0.866423	0.00207762
P51553	IDH3G	0.300844	0.031166
P51570	GALK1	-0.189026	0.0950533
P51571	SSRD	0.0188612	0.851127
P51572	BAP31	0.119316	0.255544
P51580	TPMT	0.618665	0.00617193
P51608	MECP2	-0.0427555	0.808513
P51610	HCFC1	-0.244558	0.0622434
P51617	IRAK1	-0.0803947	0.802564
P51636	CAV2	0.291381	0.221277
P51648	AL3A2	0.466419	0.0144202
P51659	DHB4	0.513524	0.0106745
P51665	PSMD7	-0.0645111	0.618985
P51668	UB2D1	0.33036	0.0799817
P51687	SUOX	-0.270016	0.378107
P51688	SPHM	-0.118596	0.630898
P51692	STA5B	-0.734319	0.0117775
P51784	UBP11	-0.383251	0.00860774
P51790	CLCN3	0.0614063	0.80766
P51798	CLCN7	-0.125175	0.494707
P51805	PLXA3	0.144075	0.554011
P51808	DYLT3	0.60266	0.0278731
P51809	VAMP7	0.301914	0.0323863
P51812	KS6A3	0.356435	0.0155809
P51858	HDGF	-0.265349	0.0258551
P51884	LUM	0.910308	0.00292351
P51911	CNN1	-0.0837606	0.63459
P51946	CCNH	0.00293113	0.991695
P51948	MAT1	-0.0447474	0.825447
P51965	UB2E1	-0.209957	0.602149
P51970	NDUA8	-0.00727421	0.958805
P51991	ROA3	-0.268281	0.0769849
P52209	6PGD	0.379392	0.0247391
P52272	HNRPM	-0.309535	0.0234404
P52292	IMA1	-0.322863	0.0841479
P52294	IMA5	-0.133	0.468495
P52298	NCBP2	-0.0895446	0.500094
P52306	GDS1	-0.159716	0.0971322
P52434	RPAB3	0.328663	0.0229632
P52435	RPB11	-0.523546	0.0373954
P52565	GDIR1	-0.179716	0.0936969
P52594	AGFG1	0.101661	0.444048
P52597	HNRPF	-0.35841	0.0360015
P52630	STAT2	-0.164879	0.181805
P52655	TF2AA	-0.182707	0.29624
P52657	T2AG	-0.249825	0.605914
P52701	MSH6	-0.109056	0.390525
P52732	KIF11	0.145509	0.379608
P52735	VAV2	-0.348665	0.0602932
P52758	RIDA	0.781037	0.0114848
P52788	SPSY	-0.0666864	0.51829
P52789	HXK2	0.146306	0.228842
P52815	RM12	-0.168577	0.37898
P52824	DGKQ	0.0572866	0.888526
P52848	NDST1	-0.196507	0.110641
P52849	NDST2	-0.808206	0.0551362
P52888	THOP1	-0.0866006	0.413311
P52895	AK1C2	1.38853	0.00523511
P52907	CAZA1	0.0462092	0.645171
P52943	CRIP2	0.414457	0.0362515
P52948	NUP98	-0.322033	0.0129168
P53004	BIEA	0.528975	0.0144675
P53007	TXTP	0.310008	0.00482158
P53041	PPP5	-0.124847	0.150593
P53350	PLK1	-0.480077	0.125517
P53365	ARFP2	0.430587	0.0189256
P53367	ARFP1	0.137982	0.22963
P53384	NUBP1	-0.224149	0.145669
P53396	ACLY	-0.41604	0.00199406
P53539	FOSB	-0.235143	0.660675
P53582	MAP11	0.0210866	0.83314
P53597	SUCA	0.411529	0.00504788
P53602	MVD1	-0.0339893	0.733885
P53611	PGTB2	-0.0314299	0.810537
P53618	COPB	0.0658737	0.304421
P53621	COPA	0.082412	0.326287
P53634	CATC	0.556187	0.0150592
P53667	LIMK1	0.807881	0.0605057
P53675	CLH2	0.0334086	0.871751
P53677	AP3M2	0.0998133	0.337727
P53680	AP2S1	0.089293	0.313211
P53701	CCHL	0.461858	0.0152432
P53778	MK12	-0.203851	0.644507
P53794	SC5A3	-0.416926	0.525794
P53801	PTTG	0.492367	0.0423688
P53803	RPAB4	0.0089699	0.983034
P53814	SMTN	-0.0534631	0.714623
P53985	MOT1	0.160243	0.158978
P53990	IST1	0.022987	0.839766
P53992	SC24C	0.21038	0.0319839
[truncated: 4,274 more rows]
